# Supplementary material for: Impact of Ligands and Metals on the Formation of Metallacyclic Intermediates and a Nontraditional Mechanism for Group VI Alkyne Metathesis Catalysts
Source: J Am Chem Soc. 2021 Jun 10;143(24):9026–39. doi: 10.1021/jacs.1c01843 (PMC8227475; doi:10.1021/jacs.1c01843)
Supplement: Supplementary file 2 — ja1c01843_si_002.xyz [file ja1c01843_si_002.xyz]

75
[W]-A

 C                    -1.92213   1.82654   2.07886 
 C                    -0.63605   2.02757   2.60272 
 C                     0.33561   2.75071   1.89514 
 C                    -0.0097    3.30142   0.65143 
 C                    -1.286     3.11584   0.10001 
 C                    -2.23627   2.38769   0.8321 
 C                    -2.95958   1.07286   2.84565 
 C                    -2.78787  -0.26748   3.28574 
 C                    -3.831    -0.84934   4.03611 
 C                    -5.00622  -0.15964   4.34436 
 C                    -5.17402   1.14756   3.88284 
 C                    -4.15816   1.75052   3.1397 
 C                    -1.93799  -3.16764   2.647 
 C                     0.03606  -1.35029   4.16242 
 C                    -1.62993   3.72801  -1.21872 
 C                    -2.08946   2.97635  -2.33378 
 C                    -2.41769   3.68391  -3.50917 
 C                    -2.29736   5.07251  -3.60552 
 C                    -1.81809   5.79611  -2.5116 
 C                    -1.48723   5.12386  -1.33416 
 C                    -3.89179   0.42613  -1.93258 
 C                    -1.78738   0.52306  -4.18428 
 C                     1.69116   2.96336   2.4855 
 C                     2.89742   2.59837   1.82791 
 C                     4.11289   2.89111   2.48131 
 C                     4.16044   3.5089    3.7336 
 C                     2.96764   3.83689   4.38108 
 C                     1.74923   3.56234   3.75837 
 C                     3.11626   2.76626  -1.31487 
 C                     4.55879   0.53605   0.23933 
 C                     0.68327  -1.88634  -0.98802 
 C                     1.13078  -3.13261  -1.64231 
 H                    -0.38344   1.60755   3.5772 
 H                     0.72973   3.88348   0.10011 
 H                    -3.23808   2.25091   0.42252 
 H                    -3.73508  -1.88246   4.38249 
 H                    -5.79003  -0.64562   4.9311 
 H                    -6.09026   1.70094   4.1047 
 H                    -4.28033   2.7797    2.7923 
 H                    -2.76636   3.13578  -4.3891 
 H                    -2.5653    5.5834   -4.53397 
 H                    -1.70695   6.88199  -2.57024 
 H                    -1.12749   5.68955  -0.4708 
 H                     5.05952   2.61549   2.0081 
 H                     5.12379   3.72073   4.20467 
 H                     2.98299   4.31113   5.36586 
 H                     0.81473   3.83507   4.25536 
 W                     0.14802  -0.3967   -0.21393 
 O                    -0.67073  -0.89407   1.41626 
 O                    -1.06937   0.43003  -1.40057 
 O                     1.69215   0.66777   0.03329 
 Si                   -1.32333  -1.4041    2.86554 
 Si                   -2.20421   1.08094  -2.43764 
 Si                    3.03827   1.64184   0.18985 
 H                     0.66118  -3.25803  -2.63504 
 H                     0.8722   -4.02177  -1.03873 
 H                     2.22602  -3.14002  -1.79104 
 H                    -2.56126   0.80373  -4.91676 
 H                    -1.69805  -0.57578  -4.19202 
 H                    -0.82641   0.94854  -4.5148 
 H                    -4.69243   0.90434  -2.5205 
 H                    -4.09189   0.6062   -0.86563 
 H                    -3.93825  -0.66147  -2.10846 
 H                    -2.7734   -3.20921   1.93006 
 H                    -2.2708   -3.62118   3.59448 
 H                    -1.11344  -3.7826    2.25011 
 H                     0.81181  -2.09519   3.91888 
 H                    -0.36353  -1.58425   5.16291 
 H                     0.51652  -0.36116   4.20518 
 H                     3.32316   2.16515  -2.2159 
 H                     3.92096   3.5122   -1.2077 
 H                     2.16808   3.30122  -1.47475 
 H                     4.53391  -0.13524  -0.63492 
 H                     4.56965  -0.08476   1.14931 
 H                     5.50008   1.10745   0.19745 


85
[W]-A-TS

C                    -1.93329   1.17884   1.81177 
 C                    -0.67718   1.44601   2.37106 
 C                     0.26566   2.22987   1.69181 
 C                    -0.06908   2.73579   0.42883 
 C                    -1.32985   2.49572  -0.14858 
 C                    -2.26591   1.74678   0.57709 
 C                    -2.86949   0.22154   2.47242 
 C                    -2.58716  -1.16899   2.47072 
 C                    -3.50368  -2.02742   3.10994 
 C                    -4.66077  -1.54411   3.72776 
 C                    -4.93583  -0.17434   3.7025 
 C                    -4.04452   0.69916   3.07407 
 C                    -1.67047   3.0672   -1.486 
 C                    -2.15938   2.29851  -2.5855 
 C                    -2.4532    3.00478  -3.77335 
 C                    -2.26751   4.38381  -3.90661 
 C                    -1.76352   5.11397  -2.83101 
 C                    -1.47356   4.45324  -1.63708 
 C                     1.5637    2.5708    2.35817 
 C                     2.83368   2.10138   1.93617 
 C                     3.96612   2.52874   2.66322 
 C                     3.87274   3.37679   3.76793 
 C                     2.61448   3.81885   4.1844 
 C                     1.47787   3.41475   3.48336 
 H                    -0.42041   1.01965   3.34344 
 H                     0.66673   3.32893  -0.11651 
 H                    -3.25805   1.57659   0.16063 
 H                    -3.32071  -3.10639   3.11849 
 H                    -5.35076  -2.23649   4.21717 
 H                    -5.84257   0.21542   4.1726 
 H                    -4.25212   1.77237   3.05435 
 H                    -2.82842   2.46404  -4.64346 
 H                    -2.50971   4.87873  -4.85068 
 H                    -1.60432   6.19226  -2.91347 
 H                    -1.09899   5.02481  -0.78435 
 H                     4.96025   2.18003   2.36324 
 H                     4.77461   3.68559   4.30299 
 H                     2.51665   4.47952   5.04983 
 H                     0.49265   3.766     3.80119 
 O                    -0.64046  -0.90146   0.35843 
 O                    -0.83033  -0.34048  -2.45692 
 O                     1.84098   0.47286  -0.27519 
 Si                   -1.0959   -1.94771   1.59044 
 Si                   -2.31143   0.38534  -2.73016 
 Si                    3.22531   0.85417   0.55899 
 C                     2.65864  -1.48167  -4.09644 
 C                     2.20126  -0.20431  -3.55444 
 C                     1.86789   0.92292  -3.23261 
 C                     1.81843  -3.57022  -1.50799 
 C                     1.23802  -2.22023  -1.37245 
 H                     2.92046  -3.55454  -1.42295 
 H                     1.56041  -4.0421   -2.47333 
 H                     1.44322  -4.23468  -0.70855 
 H                     3.36098  -1.97918  -3.41107 
 H                     3.16902  -1.32335  -5.06066 
 H                     1.81171  -2.16515  -4.25883 
 C                     1.53359   2.31409  -2.94308 
 H                     2.15264   2.99645  -3.54705 
 H                     0.47473   2.52001  -3.15922 
 H                     1.70544   2.53263  -1.88032 
 W                     0.52102  -0.6319   -1.10853 
 C                    -3.55796  -0.43215  -1.57795 
 H                    -3.83056  -1.41334  -2.00112 
 H                    -3.11461  -0.60273  -0.58711 
 H                    -4.48111   0.15749  -1.45813 
 C                    -2.77894  -0.0562   -4.50091 
 H                    -2.78078  -1.15615  -4.57446 
 H                    -3.78314   0.30136  -4.78139 
 H                    -2.05098   0.32815  -5.23274 
 C                     0.37872  -2.16577   2.73301 
 H                     0.123    -2.76922   3.61896 
 H                     1.19293  -2.67117   2.18806 
 H                     0.75064  -1.18705   3.07355 
 C                    -1.60343  -3.58176   0.81536 
 H                    -0.77968  -3.94456   0.18043 
 H                    -1.82853  -4.35661   1.56565 
 H                    -2.49112  -3.44507   0.17744 
 C                     3.91442  -0.719     1.32456 
 H                     4.84686  -0.53925   1.88321 
 H                     3.17514  -1.15662   2.01381 
 H                     4.117    -1.45628   0.52997 
 C                     4.45779   1.61743  -0.64049 
 H                     5.41966   1.84162  -0.15201 
 H                     4.64403   0.92081  -1.47403 
 H                     4.06337   2.55511  -1.06292 


85
[W]-B

C                    -1.67079   1.15232   1.96754 
 C                    -0.37399   1.24506   2.48813 
 C                     0.61847   1.99752   1.83509 
 C                     0.28091   2.65709   0.64548 
 C                    -1.00339   2.56017   0.09202 
 C                    -1.97802   1.82867   0.78021 
 C                    -2.71996   0.32526   2.63674 
 C                    -2.66064  -1.09093   2.62505 
 C                    -3.69365  -1.79956   3.2701 
 C                    -4.75382  -1.1459    3.90473 
 C                    -4.80913   0.2501    3.89252 
 C                    -3.79886   0.9766    3.25752 
 C                    -1.96117  -3.74055   1.18849 
 C                     0.20163  -2.29822   2.85311 
 C                    -1.33765   3.26528  -1.17833 
 C                    -1.81306   2.57741  -2.3278 
 C                    -2.14536   3.36197  -3.45211 
 C                    -2.01016   4.75374  -3.4651 
 C                    -1.51142   5.40852  -2.33788 
 C                    -1.17786   4.66248  -1.2061 
 C                    -3.32313  -0.15449  -1.63169 
 C                    -2.06253   0.30546  -4.36357 
 C                     1.98258   2.13075   2.4239 
 C                     3.17937   1.93402   1.68006 
 C                     4.40733   2.14008   2.34381 
 C                     4.47882   2.5166    3.687 
 C                     3.29829   2.68185   4.41397 
 C                     2.06875   2.48824   3.78371 
 C                     3.28636   2.63068  -1.42477 
 C                     4.88105   0.27064  -0.28723 
 H                    -0.1307    0.7189    3.41312 
 H                     1.0275    3.26876   0.14026 
 H                    -2.99038   1.77228   0.37921 
 H                    -3.68254  -2.89357   3.26893 
 H                    -5.5393   -1.72536   4.39701 
 H                    -5.63735   0.77463   4.37627 
 H                    -3.83649   2.06916   3.24568 
 H                    -2.51046   2.87812  -4.36042 
 H                    -2.28335   5.32092  -4.35897 
 H                    -1.38907   6.49487  -2.33386 
 H                    -0.80515   5.16917  -0.31185 
 H                     5.34582   1.98945   1.80324 
 H                     5.45069   2.66937   4.16313 
 H                     3.33149   2.96958   5.46798 
 H                     1.14567   2.64238   4.34769 
 W                     0.67797  -0.99016  -0.70262 
 O                    -0.91583  -1.22092   0.33718 
 O                    -0.4268    0.07108  -1.97019 
 O                     2.03008   0.24979  -0.39505 
 Si                   -1.3005   -2.06877   1.73894 
 Si                   -1.87676   0.67029  -2.51902 
 Si                    3.31832   1.29813  -0.10221 
 C                    -0.27854  -2.75789  -3.3276 
 C                     0.55519  -2.52547  -2.11606 
 C                     1.19179  -3.41372  -1.27791 
 C                     1.24715  -4.91324  -1.33255 
 C                     1.75256  -2.57707  -0.22331 
 H                    -0.09868  -3.75267  -3.76974 
 H                    -0.07754  -1.99375  -4.09386 
 H                    -1.35495  -2.68287  -3.08968 
 H                     0.76238  -5.31926  -2.23155 
 H                     0.7549   -5.34398  -0.44364 
 H                     2.29584  -5.25459  -1.30708 
 C                     2.96937  -2.9161    0.57453 
 H                     3.85271  -3.06004  -0.07771 
 H                     3.21137  -2.13555   1.31044 
 H                     2.8289   -3.86436   1.12706 
 H                     4.83735  -0.26159  -1.25147 
 H                     4.9652   -0.47763   0.5153 
 H                     5.79135   0.89138  -0.28487 
 H                     3.55673   2.18493  -2.39621 
 H                     4.01861   3.42216  -1.19501 
 H                     2.29529   3.09475  -1.5317 
 H                    -3.01767   0.68846  -4.75978 
 H                    -2.0554   -0.78315  -4.52361 
 H                    -1.24209   0.74379  -4.9542 
 H                    -4.24958   0.4376   -1.71459 
 H                    -3.08373  -0.31627  -0.57248 
 H                    -3.50778  -1.14246  -2.08692 
 H                     0.8339   -3.12389   2.49541 
 H                    -0.12253  -2.52365   3.88261 
 H                     0.81869  -1.38712   2.87536 
 H                    -2.89129  -3.62453   0.60995 
 H                    -2.15624  -4.41866   2.03483 
 H                    -1.21009  -4.21656   0.53754 


85
[W]-B-TS-B�

C                    -1.70413   1.10361   1.91525 
 C                    -0.41632   1.19307   2.45882 
 C                     0.57723   1.98577   1.85449 
 C                     0.24846   2.68437   0.68373 
 C                    -1.01858   2.575     0.09633 
 C                    -1.99708   1.81171   0.74323 
 C                    -2.76163   0.25566   2.5408 
 C                    -2.66557  -1.15816   2.5692 
 C                    -3.71665  -1.87744   3.17361 
 C                    -4.82918  -1.23838   3.72748 
 C                    -4.9211    0.15474   3.67262 
 C                    -3.89419   0.89135   3.07868 
 C                    -1.88669  -3.8089    1.18361 
 C                     0.15648  -2.40557   3.00973 
 C                    -1.32286   3.2485   -1.19782 
 C                    -1.7296    2.50836  -2.34123 
 C                    -2.03775   3.2393   -3.50666 
 C                    -1.94139   4.63342  -3.5631 
 C                    -1.50747   5.3411   -2.44044 
 C                    -1.19957   4.64684  -1.26844 
 C                    -3.17731  -0.25998  -1.6479 
 C                    -1.69094   0.12144  -4.28763 
 C                     1.93972   2.07834   2.45556 
 C                     3.14004   1.97558   1.69618 
 C                     4.36297   2.09944   2.38951 
 C                     4.42912   2.30929   3.76916 
 C                     3.24559   2.39244   4.50466 
 C                     2.02019   2.27703   3.84858 
 C                     3.34764   3.15404  -1.22735 
 C                     4.91154   0.65836  -0.46825 
 H                    -0.1805    0.62834   3.36244 
 H                     0.99491   3.31588   0.20625 
 H                    -2.99795   1.7482    0.31498 
 H                    -3.67814  -2.97036   3.2031 
 H                    -5.62644  -1.82701   4.18889 
 H                    -5.79015   0.66867   4.09173 
 H                    -3.95915   1.98177   3.03556 
 H                    -2.3483    2.70953  -4.41073 
 H                    -2.19187   5.16198  -4.4868 
 H                    -1.41465   6.4299   -2.4723 
 H                    -0.87497   5.19482  -0.37968 
 H                     5.30446   2.01642   1.84003 
 H                     5.39911   2.40066   4.26472 
 H                     3.27295   2.55529   5.58523 
 H                     1.09557   2.36784   4.42352 
 O                    -0.72401  -1.32941   0.41769 
 O                    -0.28659   0.05743  -1.79219 
 O                     2.04402   0.63782  -0.68257 
 Si                   -1.24939  -2.1433    1.785 
 Si                   -1.70542   0.59779  -2.46086 
 Si                    3.3084    1.60015  -0.1661 
 C                     0.4762   -3.23918  -2.69941 
 C                     1.18144  -2.51465  -1.60878 
 C                     1.95285  -2.96652  -0.53466 
 C                     2.36299  -4.40024  -0.30275 
 C                     2.26323  -1.91615   0.44607 
 H                     1.03733  -4.12257  -3.04721 
 H                     0.31644  -2.56846  -3.55721 
 H                    -0.52321  -3.57658  -2.36758 
 H                     2.04223  -5.06292  -1.11768 
 H                     1.92619  -4.75813   0.64426 
 H                     3.45773  -4.4648   -0.195 
 C                     3.34212  -2.06539   1.46109 
 H                     4.31106  -2.33208   1.00049 
 H                     3.47802  -1.13586   2.03366 
 H                     3.10669  -2.86917   2.18305 
 H                     4.87925   0.24262  -1.48884 
 H                     5.03946  -0.1743    0.23795 
 H                     5.79561   1.31286  -0.40061 
 H                     3.63716   2.87991  -2.25551 
 H                     4.09544   3.86653  -0.84131 
 H                     2.37613   3.66673  -1.27963 
 H                    -2.64346   0.35628  -4.79102 
 H                    -1.53531  -0.9677   -4.36124 
 H                    -0.87486   0.62099  -4.83353 
 H                    -4.12055   0.29112  -1.79662 
 H                    -2.99822  -0.3904   -0.57188 
 H                    -3.29417  -1.26446  -2.0891 
 H                     0.80196  -3.23719   2.68831 
 H                    -0.24548  -2.64379   4.00814 
 H                     0.78463  -1.5059    3.08672 
 H                    -2.7664   -3.68223   0.533 
 H                    -2.15798  -4.48236   2.01257 
 H                    -1.09273  -4.29931   0.59612 
 W                     0.89982  -0.8828   -0.51386


85 
[W]-B�

W                     7.98351   3.25548   5.69037 
 Si                    8.65285  -0.18677   6.02703 
 Si                    6.25751   5.71952   3.87628 
 Si                    11.33721   3.61209   4.67377 
 O                     8.74831   1.45126   5.87621 
 O                     7.36949   4.84213   4.72718 
 O                     9.70959   3.72074   5.03744 
 C                     8.5168   -1.11274   4.36513 
 C                     8.54391  -2.5188    4.50531 
 H                     8.66324  -2.95629   5.50184 
 C                     8.42017  -3.3876    3.42017 
 H                     8.44694  -4.46936   3.57597 
 C                     8.26058  -2.85968   2.13662 
 H                     8.16121  -3.52087   1.27175 
 C                     8.22985  -1.47546   1.96569 
 H                     8.10683  -1.05568   0.96368 
 C                     8.35802  -0.5928    3.05619 
 C                     8.30126   0.86852   2.7222 
 C                     9.47029   1.61097   2.5081 
 H                     10.4417   1.13076   2.6351 
 C                     9.40905   2.9509    2.09674 
 C                     8.15623   3.55092   1.90961 
 H                     8.10878   4.59226   1.5894 
 C                     6.97082   2.83912   2.13318 
 C                     7.06248   1.48775   2.51128 
 H                     6.15013   0.91121   2.6654 
 C                     5.6341    3.47814   1.96139 
 C                     5.25339   4.68118   2.61744 
 C                     3.95598   5.17356   2.35656 
 H                     3.62225   6.09422   2.84243 
 C                     3.0573    4.52486   1.5061 
 H                     2.06299   4.94573   1.33497 
 C                     3.43867   3.33265   0.88762 
 H                     2.74982   2.80554   0.22236 
 C                     4.71532   2.82097   1.11944 
 H                     5.02356   1.89661   0.62437 
 C                     10.65262   3.72944   1.82344 
 C                     11.59426   4.02686   2.84005 
 C                     12.74972   4.74699   2.47523 
 H                     13.49191   5.00209   3.23699 
 C                     12.9773   5.16927   1.16244 
 H                     13.88603   5.72416   0.9147 
 C                     12.02845   4.89112   0.17553 
 H                     12.18608   5.22414  -0.85371 
 C                     10.87489   4.17885   0.50969 
 H                     10.13346   3.94936  -0.26026 
 C                     6.1186    2.50644   5.72331 
 C                     6.25401   2.99233   7.01506 
 C                     7.54436   3.67914   7.44903 
 C                     4.97119   1.80943   5.09745 
 H                     5.26431   0.79706   4.77467 
 H                     4.10712   1.71259   5.77485 
 H                     4.64189   2.34639   4.19433 
 C                     5.20431   2.88842   8.0928 
 H                     4.93836   3.89173   8.46008 
 H                     4.29812   2.39093   7.72545 
 H                     5.601     2.31921   8.94799 
 C                     7.79696   4.23839   8.79974 
 H                     7.0743    5.03242   9.05868 
 H                     7.73792   3.46383   9.58495 
 H                     8.80495   4.67654   8.83396 
 C                     12.19474   4.91462   5.72808 
 H                     13.29228   4.86815   5.63904 
 H                     11.86534   5.92855   5.45054 
 H                     11.93527   4.74535   6.78615 
 C                     12.00132   1.91288   5.11938 
 H                     13.05689   1.82133   4.81404 
 H                     11.93696   1.75788   6.20779 
 H                     11.42324   1.11588   4.63364 
 C                     10.19749  -0.80523   6.91542 
 H                     10.13086  -1.87842   7.15605 
 H                     11.09926  -0.64473   6.30572 
 H                     10.32248  -0.25119   7.86076 
 C                     7.13979  -0.62987   7.06799 
 H                     7.19973  -0.11965   8.04411 
 H                     6.20747  -0.31301   6.57718 
 H                     7.07886  -1.71509   7.25033 
 C                     5.04816   6.42208   5.14576 
 H                     5.63282   6.90266   5.94773 
 H                     4.35571   7.17423   4.73582 
 H                     4.45375   5.61099   5.59762 
 C                     7.14234   7.12198   2.9845 
 H                     7.59681   7.80734   3.71909 
 H                     7.94715   6.74115   2.33649 
 H                     6.44191   7.69968   2.35923 


85 
[W]-B-TS-ent-B

C                    -1.72853   1.1171    1.95008 
 C                    -0.42825   1.1612    2.46836 
 C                     0.58252   1.91329   1.83857 
 C                     0.25458   2.6133    0.66862 
 C                    -1.02188   2.53309   0.0966 
 C                    -2.01664   1.81669   0.77146 
 C                    -2.80904   0.32578   2.61074 
 C                    -2.81011  -1.09098   2.61208 
 C                    -3.88124  -1.744     3.25713 
 C                    -4.91834  -1.03985   3.87419 
 C                    -4.91387   0.35705   3.84646 
 C                    -3.86635   1.02937   3.21421 
 C                    -2.32484  -3.7506    1.12982 
 C                    -0.19495  -2.66934   3.06415 
 C                    -1.30544   3.18065  -1.21547 
 C                    -1.72882   2.42606  -2.34459 
 C                    -1.99612   3.1449   -3.52846 
 C                    -1.84553   4.53269  -3.61717 
 C                    -1.39848   5.2509   -2.50697 
 C                    -1.13003   4.57174  -1.31688 
 C                    -3.32963  -0.21423  -1.5568 
 C                    -1.93981   0.02133  -4.25908 
 C                     1.97165   1.91824   2.38274 
 C                     3.13088   1.77676   1.5657 
 C                     4.38534   1.79405   2.21181 
 C                     4.52246   1.93147   3.59526 
 C                     3.37823   2.05359   4.38555 
 C                     2.12256   2.04734   3.7784 
 C                     3.38384   3.11624  -1.26245 
 C                     4.74279   0.44661  -0.71379 
 H                    -0.19391   0.58044   3.36264 
 H                     1.01398   3.20969   0.16743 
 H                    -3.02599   1.78072   0.36074 
 H                    -3.91825  -2.8371    3.27236 
 H                    -5.73174  -1.58041   4.36542 
 H                    -5.72265   0.92308   4.31612 
 H                    -3.85468   2.12232   3.19069 
 H                    -2.32032   2.6096   -4.42384 
 H                    -2.06592   5.04725  -4.55642 
 H                    -1.26431   6.33449  -2.56233 
 H                    -0.79368   5.12719  -0.43709 
 H                     5.29703   1.68157   1.6193 
 H                     5.51621   1.93821   4.05069 
 H                     3.46009   2.16308   5.4701 
 H                     1.2304    2.16901   4.39721 
 O                    -0.81512  -1.42925   0.4721 
 O                    -0.42651  -0.17261  -1.8528 
 O                     1.89452   0.66032  -0.91584 
 Si                   -1.49737  -2.18925   1.7867 
 Si                   -1.81712   0.50636  -2.43453 
 Si                    3.21463   1.49053  -0.32623 
 C                     1.20549  -3.07462  -2.86079 
 C                     1.35659  -2.35091  -1.57984 
 C                     2.17364  -2.57952  -0.42574 
 C                     3.1492   -3.73152  -0.3651 
 C                     2.11348  -1.67716   0.76339 
 H                     2.1703   -3.17208  -3.38773 
 H                     0.51142  -2.51798  -3.5081 
 H                     0.79599  -4.08803  -2.70536 
 H                     3.08743  -4.35821  -1.26356 
 H                     2.94717  -4.34633   0.5251 
 H                     4.17326  -3.33805  -0.26728 
 C                     2.99185  -1.83977   1.94507 
 H                     4.06102  -1.80795   1.67104 
 H                     2.8062   -1.02234   2.65665 
 H                     2.81428  -2.79824   2.46333 
 H                     4.6901    0.15095  -1.77478 
 H                     4.77603  -0.47057  -0.10608 
 H                     5.68732   0.99402  -0.56516 
 H                     3.59117   2.90408  -2.3245 
 H                     4.22404   3.70624  -0.86001 
 H                     2.47595   3.73617  -1.21753 
 H                    -2.89315   0.33183  -4.71814 
 H                    -1.88153  -1.07817  -4.32456 
 H                    -1.11258   0.44209  -4.85292 
 H                    -4.21724   0.43392  -1.64494 
 H                    -3.11106  -0.38387  -0.49362 
 H                    -3.57386  -1.19159  -2.00685 
 H                     0.48987  -3.43058   2.65738 
 H                    -0.68309  -3.08972   3.95904 
 H                     0.404    -1.80031   3.37551 
 H                    -3.15268  -3.49381   0.44971 
 H                    -2.71869  -4.39733   1.93036 
 H                    -1.58257  -4.33347   0.5593 
 W                     0.8289   -0.92622  -0.45766


85 
[W]-C

C                    -1.2514   -2.71901  -1.49326 
 C                    -2.25876  -2.39948  -0.57449 
 C                    -3.02337  -1.2332   -0.7145 
 C                    -2.7865   -0.39696  -1.81246 
 C                    -1.78305  -0.69373  -2.74506 
 C                    -1.03384  -1.86569  -2.58375 
 C                    -0.45327  -3.96875  -1.33951 
 C                     0.35645  -4.21589  -0.20026 
 C                     1.0275   -5.45476  -0.13398 
 C                     0.92331  -6.41459  -1.14463 
 C                     0.14824  -6.14345  -2.27414 
 C                    -0.53067  -4.9271   -2.366 
 C                    -4.09895  -0.91194   0.26643 
 C                    -4.089     0.2797    1.03767 
 C                    -5.18236   0.50788   1.89878 
 C                    -6.24194  -0.39638   2.01456 
 C                    -6.22096  -1.57985   1.2737 
 C                    -5.15373  -1.83106   0.40948 
 C                    -1.54899   0.2028   -3.91326 
 C                    -0.30893   0.85897  -4.12882 
 C                    -0.1832    1.6467   -5.29218 
 C                    -1.22841   1.79795  -6.20774 
 C                    -2.45195   1.16995  -5.96589 
 C                    -2.60562   0.38223  -4.82366 
 C                     2.3705   -3.37621   1.94929 
 C                    -0.58695  -2.86068   2.52838 
 C                    -2.72815   2.43576   2.73577 
 C                    -2.59743   2.76432  -0.30722 
 C                     2.17117   2.40334  -3.21013 
 C                     2.26609  -0.65022  -3.00607 
 C                     2.19355   1.80438   0.84555 
 C                     2.22525   0.70792   1.82726 
 C                     1.25891   1.80857   1.98316 
 C                     3.27841   0.09049   2.6818 
 H                    -2.45366  -3.0699    0.26375 
 H                    -3.39348   0.49972  -1.94584 
 H                    -0.26843  -2.12016  -3.31839 
 H                     1.66596  -5.68065   0.72353 
 H                     1.45682  -7.36444  -1.05438 
 H                     0.06578  -6.87805  -3.07951 
 H                    -1.1529   -4.71566  -3.23955 
 H                    -5.20923   1.41066   2.51377 
 H                    -7.07311  -0.18179   2.6914 
 H                    -7.0353   -2.30384   1.36192 
 H                    -5.1394   -2.74791  -0.18568 
 H                     0.7525    2.17443  -5.49169 
 H                    -1.08954   2.41491  -7.09939 
 H                    -3.28374   1.28732  -6.66545 
 H                    -3.55575  -0.12431  -4.63485 
 W                     0.62652   0.47795   0.51989 
 O                     0.81107  -1.43395   0.4435 
 O                    -1.22092   0.61639   1.03534 
 O                     0.49772   0.91193  -1.35034 
 Si                    0.71307  -2.9437    1.16894 
 Si                   -2.63969   1.51137   1.09862 
 Si                    1.14281   0.85751  -2.8991 
 C                     3.18558   2.77149   0.29695 
 C                     0.91323   2.75872   3.07762 
 H                     0.38938   3.64721   2.68972 
 H                     1.82409   3.10805   3.59601 
 H                     0.26104   2.28476   3.82859 
 H                     2.69288   3.55978  -0.29442 
 H                     3.92002   2.27078  -0.35442 
 H                     3.7452    3.26361   1.11255 
 H                     3.90641  -0.60649   2.10417 
 H                     2.83878  -0.47001   3.52266 
 H                     3.94075   0.86505   3.10826 
 H                    -2.18971   2.31182  -1.22279 
 H                    -1.93632   3.60074  -0.02331 
 H                    -3.59592   3.17598  -0.52699 
 H                    -1.50877  -2.37553   2.17693 
 H                    -0.19026  -2.26031   3.36482 
 H                    -0.83877  -3.8619    2.91487 
 H                     3.17495  -3.40867   1.19735 
 H                     2.33631  -4.35142   2.46168 
 H                     2.63016  -2.6174    2.70095 
 H                    -1.85432   3.0961    2.83092 
 H                    -2.73249   1.74215   3.59163 
 H                    -3.62925   3.06766   2.7976 
 H                     2.54503  -0.88483  -4.04628 
 H                     1.78883  -1.53429  -2.55919 
 H                     3.19144  -0.44741  -2.44027 
 H                     2.63941   2.385    -4.20779 
 H                     2.97906   2.46211  -2.46705 
 H                     1.56105   3.3172   -3.13144 
 

85
[W]-B-TS

C                    -0.99979  -2.59292  -1.32717 
 C                    -1.88427  -2.21958  -0.3063 
 C                    -2.67119  -1.0594   -0.41462 
 C                    -2.55637  -0.27803  -1.57208 
 C                    -1.63285  -0.59542  -2.57415 
 C                    -0.88634  -1.77236  -2.45642 
 C                    -0.20397  -3.85261  -1.255 
 C                     0.73852  -4.11055  -0.22807 
 C                     1.41589  -5.34785  -0.25707 
 C                     1.19176  -6.29827  -1.2562 
 C                     0.27962  -6.01965  -2.27673 
 C                    -0.4062   -4.80431  -2.27235 
 C                    -3.64185  -0.68931   0.6534 
 C                    -3.73117   0.62331   1.19878 
 C                    -4.732     0.85415   2.16698 
 C                    -5.60642  -0.14627   2.60039 
 C                    -5.48896  -1.43398   2.07598 
 C                    -4.51365  -1.6948    1.11319 
 C                    -1.42103   0.32201  -3.72864 
 C                    -0.16407   0.94926  -3.93316 
 C                    -0.03322   1.78261  -5.06265 
 C                    -1.08966   2.005    -5.95133 
 C                    -2.32839   1.4032   -5.71678 
 C                    -2.48857   0.56929  -4.60816 
 C                     3.01975  -3.22621   1.60931 
 C                     0.08329  -3.14335   2.6489 
 C                    -2.75462   3.34737   2.24274 
 C                    -2.77663   2.99277  -0.77509 
 C                     2.27147   2.45013  -2.84228 
 C                     2.45817  -0.59623  -3.08067 
 C                     2.15076   1.72611   1.36325 
 C                     1.21336   0.46333   2.71433 
 C                     1.3188    1.91973   2.44563 
 C                     2.04176  -0.19933   3.76513 
 H                    -1.97318  -2.84681   0.58166 
 H                    -3.18952   0.59881  -1.69403 
 H                    -0.18965  -2.04669  -3.24988 
 H                     2.15448  -5.5789    0.51534 
 H                     1.73578  -7.24636  -1.24303 
 H                     0.0984   -6.74676  -3.07265 
 H                    -1.12921  -4.58567  -3.06248 
 H                    -4.83355   1.84443   2.61557 
 H                    -6.36823   0.08064   3.35068 
 H                    -6.15895  -2.23231   2.40567 
 H                    -4.43782  -2.69593   0.68196 
 H                     0.91635   2.28946  -5.25463 
 H                    -0.94821   2.65695  -6.81755 
 H                    -3.16673   1.57756  -6.39644 
 H                    -3.45088   0.08422  -4.42316 
 W                     0.60842   0.49899   0.80634 
 O                     1.11258  -1.33144   0.60575 
 O                    -0.95827   1.55298   0.90397 
 O                     0.70762   0.68343  -1.16653 
 Si                    1.21733  -2.90648   1.1608 
 Si                   -2.54782   2.08426   0.86141 
 Si                    1.29392   0.83896  -2.70099 
 C                     3.34309   2.41853   0.81103 
 C                     0.7578    3.10552   3.15591 
 H                     0.64907   3.96856   2.48095 
 H                     1.41531   3.40413   3.99119 
 H                    -0.22772   2.86271   3.57879 
 H                     3.00311   3.33039   0.28614 
 H                     3.88107   1.79767   0.0808 
 H                     4.03346   2.73261   1.6109 
 H                     1.59318  -0.00397   4.757 
 H                     3.0682    0.20872   3.79787 
 H                     2.09913  -1.28711   3.63595 
 H                     2.75777  -0.61049  -4.1417 
 H                     1.99676  -1.56387  -2.83367 
 H                     3.37014  -0.49548  -2.46787 
 H                     2.72646   2.58461  -3.8372 
 H                     3.08769   2.44616  -2.10333 
 H                     1.62774   3.32115  -2.63733 
 H                    -1.96934   4.11224   2.13775 
 H                    -2.66559   2.89491   3.24251 
 H                    -3.72868   3.85945   2.17805 
 H                    -2.1794    2.53644  -1.57795 
 H                    -2.44003   4.03571  -0.65395 
 H                    -3.83277   3.01151  -1.09014 
 H                    -0.83686  -2.55222   2.52392 
 H                     0.56224  -2.81811   3.58474 
 H                    -0.19497  -4.20426   2.75651 
 H                     3.64203  -3.25717   0.70073 
 H                     3.15472  -4.1757    2.15224 
 H                     3.39529  -2.41492   2.25133 


85
[W]-D-TS

C                    -1.25644   1.21666   2.08453 
 C                     0.0868    1.59479   1.96596 
 C                     0.56149   2.18625   0.79428 
 C                    -0.36619   2.49271  -0.21999 
 C                    -1.71484   2.13403  -0.12208 
 C                    -2.15257   1.49639   1.04499 
 C                    -1.6551    0.31461   3.20266 
 C                    -1.74557  -1.07264   2.9277 
 C                    -2.0915   -1.92924   3.99064 
 C                    -2.33706  -1.4409    5.2782 
 C                    -2.22979  -0.07075   5.5333 
 C                    -1.88543   0.80188   4.49691 
 C                    -2.67934   2.514    -1.20706 
 C                    -2.9708    1.74613  -2.36663 
 C                    -3.89411   2.30672  -3.28315 
 C                    -4.51309   3.54165  -3.09002 
 C                    -4.22289   4.27642  -1.93925 
 C                    -3.31489   3.75859  -1.0171 
 C                     2.01263   2.48201   0.58657 
 C                     3.04578   1.49274   0.5666 
 C                     4.34972   1.95754   0.27921 
 C                     4.6511    3.29882   0.02406 
 C                     3.6304    4.24733   0.05132 
 C                     2.3282    3.82994   0.32819 
 H                     0.78064   1.36313   2.77369 
 H                    -0.02965   3.00791  -1.11706 
 H                    -3.19479   1.18143   1.13294 
 H                    -2.16653  -3.00725   3.8187 
 H                    -2.60479  -2.13054   6.08326 
 H                    -2.41373   0.31912   6.53804 
 H                    -1.79797   1.87499   4.68724 
 H                    -4.14647   1.75636  -4.19464 
 H                    -5.21793   3.92395  -3.8331 
 H                    -4.6961    5.24545  -1.76022 
 H                    -3.07735   4.32936  -0.11551 
 H                     5.17683   1.24753   0.24084 
 H                     5.68065   3.59437  -0.19477 
 H                     3.84052   5.30276  -0.14075 
 H                     1.52031   4.56579   0.34919 
 W                     0.47615  -0.81591  -1.41355 
 O                    -0.39672  -0.83      0.32911 
 O                    -1.36039  -0.88895  -2.11385 
 O                     2.10034  -1.20932  -0.37534 
 Si                   -1.42855  -1.80621   1.19682 
 Si                   -2.38939   0.03694  -3.03193 
 Si                    2.94895  -0.42584   0.82983 
 C                     1.54602  -1.60835  -3.62489 
 C                     1.04949   0.67444  -2.22922 
 C                     1.00065  -2.38392  -2.79621 
 C                     2.23349  -0.91911   2.50148 
 H                     1.13868  -0.85496   2.4995 
 H                     2.51419  -1.96579   2.70675 
 H                     2.62498  -0.29386   3.32063 
 C                     4.69748  -1.13517   0.75675 
 H                     5.35639  -0.73702   1.5454 
 H                     4.61144  -2.22395   0.90868 
 H                     5.17975  -0.97243  -0.22028 
 C                    -1.54491   0.36727  -4.69124 
 H                    -0.69735   1.057    -4.55693 
 H                    -1.15441  -0.58122  -5.09562 
 H                    -2.22795   0.80738  -5.43441 
 C                    -3.93506  -1.01497  -3.28314 
 H                    -4.42635  -1.2009   -2.315 
 H                    -4.67053  -0.55274  -3.95921 
 H                    -3.64401  -1.99126  -3.70577 
 C                    -3.07257  -2.01549   0.30683 
 H                    -2.91238  -2.49515  -0.66984 
 H                    -3.7631   -2.63009   0.90808 
 H                    -3.54532  -1.03907   0.12375 
 C                    -0.61012  -3.49513   1.39389 
 H                     0.36002  -3.3973    1.90588 
 H                    -1.23333  -4.20911   1.95599 
 H                    -0.42658  -3.92421   0.39519 
 C                     1.54728   1.92951  -2.79876 
 H                     2.31298   1.72071  -3.56556 
 H                     0.75269   2.52905  -3.27817 
 H                     2.04153   2.54528  -2.03033 
 C                     2.17842  -0.71004  -4.58443 
 H                     1.45409   0.01482  -4.97963 
 H                     3.02137  -0.17513  -4.1253 
 H                     2.57595  -1.2907   -5.43638 
 C                     0.63181  -3.79239  -2.47829 
 H                     1.14751  -4.11542  -1.56085 
 H                    -0.45166  -3.86342  -2.29619 
 H                     0.90569  -4.46718  -3.30247 


117 
[W]-A-Ph

C                    -1.97202   1.66924   1.90319 
 C                    -0.73637   1.81989   2.54852 
 C                     0.31489   2.53379   1.95124 
 C                     0.09357   3.14359   0.70823 
 C                    -1.13488   3.01469   0.04022 
 C                    -2.16219   2.28374   0.65495 
 C                    -3.08423   0.88465   2.51858 
 C                    -2.94309  -0.47336   2.91629 
 C                    -4.05985  -1.11996   3.48117 
 C                    -5.28416  -0.46798   3.6548 
 C                    -5.41888   0.85867   3.2417 
 C                    -4.32746   1.52192   2.67696 
 C                    -1.83984  -3.33396   2.57082 
 C                    -1.75312  -4.16786   3.70043 
 C                    -2.11633  -5.51739   3.62791 
 C                    -2.56682  -6.05635   2.41811 
 C                    -2.65062  -5.24369   1.28134 
 C                    -2.29025  -3.89524   1.35943 
 C                    -0.03352  -1.15497   3.87119 
 C                    -0.34106  -0.97872   5.23396 
 C                     0.65318  -0.64343   6.15964 
 C                     1.97434  -0.46615   5.73418 
 C                     2.29821  -0.63646   4.38433 
 C                     1.30354  -0.98241   3.46588 
 C                    -1.32449   3.67897  -1.28415 
 C                    -1.73569   2.9852   -2.45583 
 C                    -1.87105   3.72376  -3.64866 
 C                    -1.61059   5.09547  -3.70786 
 C                    -1.1861    5.76201  -2.55756 
 C                    -1.0454    5.05496  -1.36243 
 C                    -3.61266   0.54069  -1.83081 
 C                    -3.69621  -0.71549  -1.20186 
 C                    -4.87008  -1.13016  -0.56681 
 C                    -5.99323  -0.29594  -0.56431 
 C                    -5.93735   0.94769  -1.20338 
 C                    -4.7554    1.36235  -1.82674 
 C                    -1.81793   0.55856  -4.36317 
 C                    -2.91232   0.54243  -5.24748 
 C                    -2.75513   0.14408  -6.57925 
 C                    -1.49713  -0.2532   -7.04605 
 C                    -0.39959  -0.25333  -6.17763 
 C                    -0.56073   0.14885  -4.84797 
 C                     1.63027   2.63801   2.65054 
 C                     2.86007   2.25648   2.04557 
 C                     4.03989   2.38325   2.80509 
 C                     4.02999   2.86614   4.11671 
 C                     2.81593   3.22009   4.70734 
 C                     1.63173   3.10215   3.97742 
 C                     2.87555   2.71806  -1.06353 
 C                     2.09806   2.43943  -2.20349 
 C                     1.91392   3.39674  -3.20451 
 C                     2.51734   4.65308  -3.08883 
 C                     3.30543   4.94561  -1.97014 
 C                     3.47683   3.98752  -0.96483 
 C                     4.61412   0.48519   0.22883 
 C                     4.62595  -0.85758   0.65479 
 C                     5.79965  -1.61607   0.60949 
 C                     6.98511  -1.04211   0.1357 
 C                     6.9903    0.28841  -0.29692 
 C                     5.8126    1.04251  -0.25329 
 C                     0.79402  -2.04474  -1.14144 
 C                     1.29689  -3.29002  -1.75218 
 H                    -0.57657   1.35896   3.52244 
 H                     0.88991   3.72048   0.24056 
 H                    -3.12459   2.17923   0.15661 
 H                    -3.97963  -2.17042   3.77425 
 H                    -6.13059  -0.99976   4.09687 
 H                    -6.37231   1.38058   3.35766 
 H                    -4.43228   2.56219   2.35886 
 H                    -1.38964  -3.76384   4.65037 
 H                    -2.04202  -6.15127   4.51563 
 H                    -2.84773  -7.1113    2.35925 
 H                    -2.99475  -5.66311   0.3321 
 H                    -2.34825  -3.26932   0.46446 
 H                    -1.37509  -1.07945   5.5792 
 H                     0.39369  -0.5057    7.21278 
 H                     2.74871  -0.18264   6.45159 
 H                     3.32212  -0.47498   4.03865 
 H                     1.57453  -1.0817    2.41332 
 H                    -2.16674   3.21008  -4.567 
 H                    -1.7257    5.63478  -4.65154 
 H                    -0.96434   6.83196  -2.58646 
 H                    -0.72047   5.57921  -0.4604 
 H                    -2.82561  -1.37607  -1.19273 
 H                    -4.90241  -2.09817  -0.06018 
 H                    -6.90857  -0.61156  -0.0573 
 H                    -6.81268   1.60275  -1.20257 
 H                    -4.71616   2.35253  -2.29177 
 H                    -3.90458   0.83724  -4.89152 
 H                    -3.61616   0.13712  -7.25306 
 H                    -1.37339  -0.56825  -8.08564 
 H                     0.58303  -0.57083  -6.53687 
 H                     0.29837   0.13427  -4.17109 
 H                     4.99382   2.07479   2.36903 
 H                     4.96489   2.95088   4.67657 
 H                     2.78681   3.58762   5.73636 
 H                     0.68221   3.38382   4.43919 
 H                     1.59545   1.47525  -2.30144 
 H                     1.27797   3.16828  -4.06318 
 H                     2.36335   5.4078   -3.86431 
 H                     3.77518   5.92813  -1.87315 
 H                     4.06773   4.24601  -0.08014 
 H                     3.70147  -1.31716   1.01597 
 H                     5.78976  -2.65768   0.94161 
 H                     7.90388  -1.63355   0.09882 
 H                     7.91269   0.73755  -0.67493 
 H                     5.82875   2.07768  -0.6081 
 W                     0.21507  -0.56431  -0.38528 
 O                    -0.80451  -1.11403   1.10748 
 O                    -0.76183   0.34655  -1.73378 
 O                     1.76669   0.37308   0.15519 
 Si                   -1.38718  -1.51014   2.61348 
 Si                   -1.97916   1.10934  -2.57207 
 Si                    3.011     1.46189   0.33139 
 H                     1.05107  -3.33972  -2.82829 
 H                     0.85715  -4.17955  -1.26596 
 H                     2.39523  -3.36487  -1.65606 

127 
[W]-A-TS-Ph

C                    -1.9988    1.11472   1.78201 
 C                    -0.76004   1.33221   2.39502 
 C                     0.25886   2.05501   1.7568 
 C                    -0.00516   2.59897   0.49095 
 C                    -1.2619    2.438    -0.12788 
 C                    -2.25447   1.70525   0.53929 
 C                    -2.98586   0.17765   2.39067 
 C                    -2.65004  -1.19036   2.57186 
 C                    -3.61311  -2.04142   3.14433 
 C                    -4.87404  -1.5713    3.52409 
 C                    -5.20293  -0.23027   3.31284 
 C                    -4.26329   0.63477   2.74636 
 C                    -1.24328  -3.748     1.53212 
 C                    -1.129    -4.7278    2.53758 
 C                    -1.31935  -6.08357   2.25102 
 C                    -1.61779  -6.48625   0.94446 
 C                    -1.72041  -5.52914  -0.07079 
 C                    -1.53445  -4.17446   0.22263 
 C                     0.38334  -1.71661   3.17059 
 C                     0.16952  -1.44018   4.53308 
 C                     1.24689  -1.23196   5.40161 
 C                     2.55859  -1.29505   4.91844 
 C                     2.79004  -1.58124   3.56851 
 C                     1.71014  -1.79505   2.70854 
 C                    -1.54735   3.06524  -1.45297 
 C                    -2.06941   2.3538   -2.57329 
 C                    -2.32988   3.09451  -3.7457 
 C                    -2.07291   4.46508  -3.84493 
 C                    -1.52407   5.1396   -2.75458 
 C                    -1.27008   4.43943  -1.57404 
 C                    -3.83193  -0.11275  -1.76738 
 C                    -3.75604  -1.26185  -0.96153 
 C                    -4.85462  -1.69425  -0.21437 
 C                    -6.05562  -0.98     -0.26278 
 C                    -6.15232   0.16654  -1.06011 
 C                    -5.04753   0.59736  -1.80215 
 C                    -2.5087    0.04973  -4.55874 
 C                    -3.75881  -0.01197  -5.20116 
 C                    -3.8548   -0.29825  -6.5676 
 C                    -2.69639  -0.53395  -7.31567 
 C                    -1.44457  -0.48713  -6.69124 
 C                    -1.35323  -0.19995  -5.32569 
 C                     1.55304   2.22946   2.49131 
 C                     2.82497   1.80508   2.02015 
 C                     3.93725   1.98816   2.86782 
 C                     3.82936   2.56418   4.13433 
 C                     2.57601   2.97512   4.59132 
 C                     1.45801   2.80288   3.77591 
 C                     3.72365   2.37243  -0.85667 
 C                     3.40344   3.72502  -0.63523 
 C                     3.75322   4.71452  -1.56062 
 C                     4.44764   4.36717  -2.72397 
 C                     4.798     3.03079  -2.95139 
 C                     4.44051   2.04766  -2.02486 
 C                     4.60938  -0.25084   0.40321 
 C                     5.95997   0.11456   0.56631 
 C                     6.9753   -0.84731   0.57341 
 C                     6.65977  -2.19978   0.39967 
 C                     5.32755  -2.58104   0.20882 
 C                     4.31566  -1.61483   0.20864 
 H                    -0.56062   0.88966   3.37031 
 H                     0.7738    3.15918  -0.02691 
 H                    -3.22813   1.56301   0.07341 
 H                    -3.38573  -3.10349   3.2735 
 H                    -5.6032   -2.25547   3.96574 
 H                    -6.19229   0.14472   3.58755 
 H                    -4.51633   1.68519   2.5807 
 H                    -0.87749  -4.43076   3.5607 
 H                    -1.22752  -6.82827   3.04626 
 H                    -1.76304  -7.54567   0.71679 
 H                    -1.93972  -5.83821  -1.09628 
 H                    -1.58874  -3.44336  -0.58648 
 H                    -0.85196  -1.36343   4.9187 
 H                     1.06258  -1.00837   6.45587 
 H                     3.40016  -1.11365   5.59198 
 H                     3.8096   -1.62276   3.17753 
 H                     1.90311  -2.00316   1.65496 
 H                    -2.72335   2.58119  -4.62577 
 H                    -2.28905   4.9957   -4.77575 
 H                    -1.30207   6.20824  -2.81466 
 H                    -0.86286   4.97115  -0.71054 
 H                    -2.81157  -1.80142  -0.89533 
 H                    -4.76384  -2.57458   0.42546 
 H                    -6.9118   -1.30827   0.33203 
 H                    -7.08756   0.732    -1.09479 
 H                    -5.13182   1.51137  -2.39905 
 H                    -4.67489   0.15901  -4.62789 
 H                    -4.83577  -0.34247  -7.0486 
 H                    -2.76938  -0.75925  -8.38312 
 H                    -0.53673  -0.67826  -7.27021 
 H                    -0.37085  -0.17734  -4.84493 
 H                     4.92353   1.64998   2.54151 
 H                     4.71694   2.68235   4.76104 
 H                     2.46535   3.42681   5.58055 
 H                     0.47734   3.12491   4.13444 
 H                     2.87943   4.01639   0.27952 
 H                     3.48814   5.75802  -1.37088 
 H                     4.72331   5.13736  -3.44927 
 H                     5.34827   2.75536  -3.8551 
 H                     4.71433   1.00749  -2.21889 
 H                     6.23315   1.16909   0.67069 
 H                     8.0164   -0.5408    0.70595 
 H                     7.45237  -2.95279   0.40274 
 H                     5.07367  -3.6337    0.05643 
 H                     3.28204  -1.91875   0.03419 
 O                    -0.61469  -1.09991   0.5462 
 O                    -1.00299  -0.41233  -2.22022 
 O                     1.86776   0.20398  -0.20225 
 Si                   -1.02276  -1.92289   1.93863 
 Si                   -2.32116   0.46071  -2.72632 
 Si                    3.20468   1.00922   0.34398 
 C                     2.99032  -1.62497  -3.63213 
 C                     2.20692  -0.42815  -3.3354 
 C                     1.69075   0.66918  -3.20314 
 C                     1.50329  -3.79585  -1.53469 
 C                     1.045    -2.40658  -1.35458 
 H                     2.60507  -3.87625  -1.51167 
 H                     1.15058  -4.22907  -2.48803 
 H                     1.105    -4.42789  -0.7218 
 H                     3.57176  -1.93864  -2.75171 
 H                     3.69352  -1.41224  -4.4541 
 H                     2.34985  -2.46658  -3.9329 
 C                     1.2309    2.05406  -3.18639 
 H                     2.03613   2.71366  -3.54485 
 H                     0.34566   2.19285  -3.82258 
 H                     0.96684   2.37472  -2.17205 
 W                     0.44052  -0.79095  -0.99651 


127 
[W]-B-Ph

C                    -1.73316   1.1415    1.88232 
 C                    -0.46675   1.22864   2.47683 
 C                     0.57163   1.9569    1.87355 
 C                     0.30407   2.64685   0.68378 
 C                    -0.95604   2.58436   0.07344 
 C                    -1.9705    1.83938   0.68887 
 C                    -2.80543   0.2843    2.47154 
 C                    -2.62264  -1.11001   2.68248 
 C                    -3.6877   -1.84874   3.23061 
 C                    -4.90674  -1.24903   3.56171 
 C                    -5.08545   0.11636   3.32858 
 C                    -4.04227   0.87091   2.78614 
 C                    -1.48755  -3.82549   1.6977 
 C                    -0.87617  -4.91086   2.35111 
 C                    -1.18295  -6.23169   2.00123 
 C                    -2.10572  -6.48951   0.98297 
 C                    -2.71533  -5.42252   0.31201 
 C                    -2.40705  -4.107     0.66643 
 C                     0.32361  -1.94988   3.35205 
 C                     0.09175  -2.41811   4.66107 
 C                     1.08035  -2.33462   5.64714 
 C                     2.32262  -1.7656    5.34544 
 C                     2.56884  -1.28649   4.05506 
 C                     1.5813   -1.38627   3.07116 
 C                    -1.19178   3.31182  -1.20799 
 C                    -1.5799    2.64433  -2.39883 
 C                    -1.78448   3.42558  -3.55379 
 C                    -1.60433   4.81197  -3.55496 
 C                    -1.19114   5.45197  -2.38484 
 C                    -0.98668   4.70221  -1.22486 
 C                    -3.45697   0.19993  -1.98483 
 C                    -3.56432  -0.71419  -0.92027 
 C                    -4.81214  -1.08946  -0.41218 
 C                    -5.98147  -0.56381  -0.97138 
 C                    -5.89604   0.3455   -2.03255 
 C                    -4.64453   0.72782  -2.52783 
 C                    -1.50126   0.34141  -4.39523 
 C                    -2.51441  -0.16283  -5.22853 
 C                    -2.25188  -0.51125  -6.55922 
 C                    -0.96375  -0.36196  -7.08174 
 C                     0.06005   0.13977  -6.26841 
 C                    -0.20993   0.48566  -4.94193 
 C                     1.92295   2.01538   2.50136 
 C                     3.12562   1.7449    1.78778 
 C                     4.34737   1.87703   2.48116 
 C                     4.4048    2.23607   3.8303 
 C                     3.21784   2.4619    4.52898 
 C                     1.99561   2.35231   3.86502 
 C                     3.10845   2.44775  -1.31861 
 C                     2.05108   2.41865  -2.24747 
 C                     1.92152   3.41551  -3.21855 
 C                     2.8534    4.45632  -3.28078 
 C                     3.91251   4.50013  -2.36645 
 C                     4.03598   3.50457  -1.39194 
 C                     4.82986   0.12516  -0.21521 
 C                     5.19596  -0.85107   0.73331 
 C                     6.30843  -1.67189   0.53498 
 C                     7.08378  -1.52946  -0.6219 
 C                     6.73998  -0.56502  -1.57408 
 C                     5.62222   0.25269  -1.37156 
 H                    -0.27519   0.69756   3.40932 
 H                     1.08706   3.24444   0.21811 
 H                    -2.95227   1.7756    0.21936 
 H                    -3.57354  -2.92676   3.37833 
 H                    -5.71702  -1.849     3.98394 
 H                    -6.03752   0.59727   3.56781 
 H                    -4.18088   1.94009   2.60646 
 H                    -0.14418  -4.72713   3.14185 
 H                    -0.69629  -7.06036   2.52248 
 H                    -2.34419  -7.51981   0.70605 
 H                    -3.42886  -5.61666  -0.49306 
 H                    -2.88555  -3.28972   0.1218 
 H                    -0.88036  -2.84681   4.92548 
 H                     0.87702  -2.70444   6.65569 
 H                     3.09225  -1.68522   6.11756 
 H                     3.52252  -0.80812   3.81836 
 H                     1.79332  -0.98489   2.08098 
 H                    -2.06993   2.93526  -4.48841 
 H                    -1.77085   5.38538  -4.47068 
 H                    -1.02958   6.53305  -2.37161 
 H                    -0.67058   5.20043  -0.3047 
 H                    -2.65162  -1.09083  -0.45728 
 H                    -4.86853  -1.77165   0.4401 
 H                    -6.95833  -0.85132  -0.57315 
 H                    -6.80693   0.76652  -2.46717 
 H                    -4.59948   1.46002  -3.34058 
 H                    -3.52368  -0.30447  -4.83283 
 H                    -3.05468  -0.90666  -7.18765 
 H                    -0.7559   -0.63761  -8.11916 
 H                     1.07096   0.25679  -6.66845 
 H                     0.60625   0.86049  -4.31799 
 H                     5.28625   1.67415   1.96012 
 H                     5.37147   2.32622   4.33206 
 H                     3.24027   2.73051   5.58823 
 H                     1.06826   2.54978   4.40772 
 H                     1.2987    1.63012  -2.18587 
 H                     1.07592   3.38962  -3.90922 
 H                     2.74916   5.24012  -4.03572 
 H                     4.63997   5.31518  -2.40889 
 H                     4.86526   3.55905  -0.67929 
 H                     4.60603  -0.97263   1.64537 
 H                     6.57082  -2.42482   1.28276 
 H                     7.95574  -2.16977  -0.77949 
 H                     7.34285  -0.44886  -2.47859 
 H                     5.36409   0.9993   -2.12761 
 W                     0.65446  -1.20066  -0.68221 
 O                    -0.71187  -1.27344   0.64981 
 O                    -0.56284   0.01824  -1.69686 
 O                     1.98647   0.03588  -0.27595 
 Si                   -1.07745  -2.02737   2.09249 
 Si                   -1.75114   0.75504  -2.56608 
 Si                    3.24665   1.12133   0.00032 
 C                    -0.77548  -2.77684  -3.25955 
 C                     0.20459  -2.62962  -2.14787 
 C                     0.79115  -3.59411  -1.35984 
 C                     0.56581  -5.07817  -1.33991 
 C                     1.6135   -2.87983  -0.38005 
 H                    -0.9246   -3.83402  -3.53728 
 H                    -0.44671  -2.22926  -4.15607 
 H                    -1.75648  -2.3529   -2.98764 
 H                    -0.12605  -5.40695  -2.12715 
 H                     0.15486  -5.38197  -0.36422 
 H                     1.52684  -5.60487  -1.46513 
 C                     2.72606  -3.50858   0.38923 
 H                     3.5361   -3.85062  -0.28181 
 H                     3.163    -2.82576   1.12818 
 H                     2.35649  -4.39998   0.92941 


127
[W]-B-TS-B�

Si                   -0.14227  -3.42394  -0.04578 
 Si                   -2.34      2.43986  -0.17611 
 Si                    2.85599   1.06954  -0.31817 
 O                    -0.02094  -1.8127    0.32882 
 O                    -0.97175   1.58381   0.22103 
 O                     1.40776   0.50042   0.20408 
 C                     0.27332  -1.41729  -2.7361 
 C                    -1.08532  -1.1133   -2.56541 
 H                    -1.80677  -1.9185   -2.4247 
 C                    -1.53477   0.21775  -2.5534 
 C                    -0.59811   1.24657  -2.72312 
 H                    -0.93006   2.28479  -2.73129 
 C                     0.76856   0.97088  -2.83432 
 C                     1.18891  -0.36424  -2.87128 
 H                     2.25033  -0.5911   -2.9777 
 C                     0.7788   -2.82116  -2.79774 
 C                     0.63502  -3.75646  -1.74169 
 C                     1.17403  -5.04727  -1.92281 
 H                     1.09268  -5.78231  -1.11763 
 C                     1.84149  -5.41847  -3.09143 
 H                     2.24849  -6.42766  -3.19387 
 C                     1.99645  -4.48309  -4.11733 
 H                     2.52515  -4.75011  -5.03606 
 C                     1.4705   -3.20026  -3.96426 
 H                     1.58573  -2.46835  -4.76758 
 C                    -2.977     0.54603  -2.36776 
 C                    -3.42527   1.53626  -1.44819 
 C                    -4.80186   1.8435   -1.43201 
 H                    -5.17449   2.60768  -0.74439 
 C                    -5.72319   1.18677  -2.25166 
 H                    -6.78219   1.45404  -2.21016 
 C                    -5.27882   0.17927  -3.11076 
 H                    -5.98604  -0.35507  -3.7505 
 C                    -3.91909  -0.12986  -3.166 
 H                    -3.56688  -0.8908   -3.86678 
 C                     1.75496   2.08645  -2.86045 
 C                     2.7285    2.22185  -1.83708 
 C                     3.63086   3.30034  -1.9328 
 H                     4.38802   3.43753  -1.15605 
 C                     3.57499   4.22447  -2.98098 
 H                     4.29093   5.0497   -3.02159 
 C                     2.58958   4.09542  -3.96239 
 H                     2.52268   4.81945  -4.77863 
 C                     1.68639   3.03271  -3.89607 
 H                     0.91591   2.92306  -4.66374 
 C                     0.82726  -4.3194    1.30536 
 C                     1.80349  -3.62213   2.04366 
 H                     1.97645  -2.56229   1.843 
 C                     2.55654  -4.26482   3.03174 
 H                     3.31204  -3.7054    3.5901 
 C                     2.34449  -5.62066   3.30419 
 H                     2.93317  -6.12437   4.07563 
 C                     1.37215  -6.32846   2.58918 
 H                     1.19582  -7.38611   2.80316 
 C                     0.62075  -5.68057   1.6032 
 H                    -0.14622  -6.24584   1.06496 
 C                    -1.91606  -4.07075  -0.04282 
 C                    -2.63557  -4.26758  -1.23749 
 H                    -2.15279  -4.07762  -2.20011 
 C                    -3.95832  -4.72197  -1.22243 
 H                    -4.49787  -4.86209  -2.16286 
 C                    -4.58594  -5.00429  -0.00451 
 H                    -5.61946  -5.36043   0.01078 
 C                    -3.8812   -4.84094   1.19338 
 H                    -4.36209  -5.07177   2.14781 
 C                    -2.56104  -4.38252   1.16976 
 H                    -2.02162  -4.26756   2.11391 
 C                    -3.32968   2.72684   1.4127 
 C                    -4.36408   1.87465   1.84313 
 H                    -4.68474   1.04536   1.2082 
 C                    -4.99669   2.06419   3.07626 
 H                    -5.79955   1.38962   3.38612 
 C                    -4.59857   3.1121    3.91407 
 H                    -5.09021   3.26139   4.87901 
 C                    -3.56754   3.96739   3.50981 
 H                    -3.25091   4.78837   4.15864 
 C                    -2.94495   3.77583   2.27191 
 H                    -2.14555   4.45812   1.96803 
 C                    -1.6826    4.09301  -0.79804 
 C                    -2.52831   5.15924  -1.1572 
 H                    -3.61508   5.04791  -1.08379 
 C                    -2.001     6.37263  -1.61084 
 H                    -2.67227   7.19089  -1.88575 
 C                    -0.61433   6.53868  -1.71621 
 H                    -0.20282   7.48558  -2.07634 
 C                     0.24114   5.48917  -1.3652 
 H                     1.32424   5.60008  -1.45986 
 C                    -0.29133   4.27989  -0.90687 
 H                     0.37523   3.45527  -0.64748 
 C                     3.60455   2.0955    1.08875 
 C                     3.07294   3.36345   1.3994 
 H                     2.2918    3.79533   0.76695 
 C                     3.51739   4.08459   2.51114 
 H                     3.08716   5.06495   2.73378 
 C                     4.51047   3.54914   3.34052 
 H                     4.85923   4.10958   4.21218 
 C                     5.05739   2.29631   3.04567 
 H                     5.83704   1.87509   3.68647 
 C                     4.60783   1.58023   1.92953 
 H                     5.04323   0.5999    1.71461 
 C                     3.9751   -0.39918  -0.71108 
 C                     5.32165  -0.26686  -1.09974 
 H                     5.77881   0.72603  -1.16566 
 C                     6.09393  -1.39097  -1.41191 
 H                     7.1387   -1.26982  -1.71179 
 C                     5.52837  -2.67088  -1.34784 
 H                     6.13028  -3.54843  -1.59976 
 C                     4.1906   -2.82148  -0.96786 
 H                     3.73178  -3.81283  -0.92907 
 C                     3.42775  -1.69382  -0.64957 
 H                     2.37876  -1.80447  -0.37191 
 C                     0.20192   0.42281   2.87372 
 C                    -1.86363  -0.60579   2.12841 
 C                    -1.1073    0.09674   3.19979 
 C                     1.26261   1.17031   3.58582 
 C                    -3.12266  -1.33151   2.42905 
 H                    -3.85343  -0.66747   2.92158 
 H                    -2.93706  -2.17207   3.12152 
 C                    -1.79943   0.48596   4.48405 
 H                    -2.63198   1.16954   4.25453 
 H                    -2.22796  -0.40552   4.96803 
 H                     1.30915   2.21777   3.24453 
 H                     1.10881   1.16093   4.67748 
 H                     2.2505    0.74004   3.36324 
 H                    -1.11101   0.98001   5.18175 
 H                    -3.5769   -1.74176   1.51775 
 W                    -0.36202  -0.05622   1.03793

127 
[W]-B�-Ph

W                     7.92707   3.09139   5.76336 
 Si                    8.01716  -0.43855   5.89999 
 Si                    6.54688   5.66527   3.85315 
 Si                    11.18602   3.56901   4.45578 
 O                     8.36367   1.17265   5.95615 
 O                     7.54637   4.82131   4.86419 
 O                     9.60987   3.21181   4.86156 
 C                     8.70628  -1.25071   4.329 
 C                     9.09213  -2.60079   4.46874 
 H                     8.96856  -3.09581   5.43522 
 C                     9.65746  -3.33286   3.42312 
 H                     9.94545  -4.37602   3.5765 
 C                     9.86235  -2.7127    2.18938 
 H                     10.31005  -3.26281   1.35762 
 C                     9.49069  -1.37898   2.02219 
 H                     9.6457   -0.89521   1.05471 
 C                     8.9058   -0.63296   3.06546 
 C                     8.58476   0.79269   2.73909 
 C                     9.62516   1.61801   2.2837 
 H                     10.64509   1.23096   2.27084 
 C                     9.38612   2.9442    1.9058 
 C                     8.07451   3.42647   1.90526 
 H                     7.88827   4.44494   1.5679 
 C                     7.01536   2.64414   2.38485 
 C                     7.28767   1.32634   2.80989 
 H                     6.47478   0.70956   3.19531 
 C                     5.63465   3.20727   2.41603 
 C                     5.33812   4.50561   2.92557 
 C                     5.50858   6.81663   4.93778 
 C                     5.40764   8.1996    4.70466 
 H                     5.92962   8.64507   3.85282 
 C                     4.65093   9.02263   5.54832 
 H                     4.58591   10.09566   5.3482 
 C                     3.98266   8.47431   6.64712 
 H                     3.3928    9.11564   7.30759 
 C                     4.07245   7.0993    6.89829 
 H                     3.55111   6.66358   7.7554 
 C                     4.82699   6.28411   6.0511 
 H                     4.88704   5.21298   6.25666 
 C                     7.57961   6.69669   2.66743 
 C                     8.94733   6.91092   2.91712 
 H                     9.41223   6.45688   3.79388 
 C                     9.7269    7.67439   2.04406 
 H                     10.79114   7.81028   2.24665 
 C                     9.14994   8.23864   0.90179 
 H                     9.76106   8.82892   0.21367 
 C                     7.7914    8.03427   0.63452 
 H                     7.33782   8.46762  -0.26114 
 C                     7.01574   7.2674    1.51035 
 H                     5.95789   7.10303   1.28062 
 C                     4.00032   4.94451   2.84792 
 H                     3.73835   5.93116   3.23834 
 C                     2.9781    4.14975   2.32057 
 H                     1.95365   4.52907   2.28267 
 C                     3.27666   2.86721   1.85845 
 H                     2.49009   2.22566   1.45279 
 C                     4.5943    2.4098    1.90501 
 H                     4.83128   1.41536   1.51904 
 C                     10.5097   3.88643   1.63614 
 C                     11.36127   4.26567   2.70295 
 C                     11.75357   4.86371   5.70527 
 C                     13.09121   4.96688   6.12976 
 H                     13.84093   4.26884   5.74515 
 C                     13.48236   5.9414    7.05524 
 H                     14.52659   6.00376   7.37335 
 C                     12.53602   6.82798   7.57973 
 H                     12.83894   7.58714   8.30588 
 C                     11.19922   6.73613   7.175 
 H                     10.45354   7.42346   7.58396 
 C                     10.81309   5.76415   6.24656 
 H                     9.76369   5.70312   5.94429 
 C                     12.19637   1.98799   4.58039 
 C                     11.60986   0.84227   5.14718 
 H                     10.57904   0.9005    5.49704 
 C                     12.31333  -0.363     5.23031 
 H                     11.82904  -1.24241   5.66262 
 C                     13.62432  -0.43994   4.74856 
 H                     14.17722  -1.38135   4.80853 
 C                     14.22403   0.68972   4.17816 
 H                     15.24541   0.6307    3.79213 
 C                     13.51273   1.89115   4.08974 
 H                     13.98819   2.75531   3.61459 
 C                     12.3913   5.18695   2.43676 
 H                     13.0479   5.51424   3.24836 
 C                     12.58278   5.71923   1.15792 
 H                     13.39095   6.43288   0.97764 
 C                     11.72204   5.3533    0.12026 
 H                     11.85135   5.77773  -0.87869 
 C                     10.6867   4.44677   0.36321 
 H                     10.00531   4.16355  -0.44324 
 C                     6.16015  -0.76323   6.00718 
 C                     5.41411  -1.27522   4.93018 
 H                     5.91888  -1.52926   3.99341 
 C                     4.03244  -1.47391   5.03538 
 H                     3.47125  -1.86992   4.18478 
 C                     3.37213  -1.17012   6.2301 
 H                     2.29321  -1.32456   6.3153 
 C                     4.09868  -0.67279   7.31874 
 H                     3.58749  -0.4375    8.25628 
 C                     5.47683  -0.47303   7.20472 
 H                     6.03216  -0.08416   8.06371 
 C                     8.80798  -1.1917    7.44333 
 C                     8.36849  -2.41204   7.99242 
 H                     7.53465  -2.94807   7.52843 
 C                     8.96857  -2.95051   9.13535 
 H                     8.61228  -3.90012   9.54399 
 C                     10.01996  -2.26947   9.75919 
 H                     10.49059  -2.68765   10.65313 
 C                     10.4602  -1.0475    9.23939 
 H                     11.27516  -0.50607   9.72755 
 C                     9.85657  -0.51472   8.09516 
 H                     10.19904   0.44612   7.70449 
 C                     5.98041   2.71317   5.97257 
 C                     6.33172   3.16429   7.25183 
 C                     7.74978   3.59067   7.55418 
 C                     4.64456   2.29882   5.47818 
 H                     4.73649   1.46438   4.77146 
 H                     3.97965   1.97437   6.29241 
 H                     4.15741   3.12555   4.93723 
 C                     5.36647   3.27102   8.40576 
 H                     5.27338   4.3246    8.71305 
 H                     4.37478   2.8882    8.13604 
 H                     5.74888   2.70765   9.27059 
 C                     8.23753   4.09983   8.86135 
 H                     7.64594   4.96573   9.20536 
 H                     8.18862   3.32317   9.64474 
 H                     9.28416   4.42201   8.76199 

127 
[W]-C-Ph

C                    -1.17886  -2.67462  -1.52464 
 C                    -2.18083  -2.4138   -0.57956 
 C                    -2.97583  -1.26171  -0.663 
 C                    -2.78474  -0.38615  -1.74056 
 C                    -1.79216  -0.624    -2.70207 
 C                    -1.00933  -1.78149  -2.59252 
 C                    -0.30326  -3.87739  -1.40796 
 C                     0.46887  -4.15374  -0.2464 
 C                     1.25064  -5.32637  -0.23601 
 C                     1.29483  -6.20012  -1.32615 
 C                     0.55677  -5.90222  -2.47335 
 C                    -0.23136  -4.75046  -2.50756 
 C                    -4.00501  -0.98237   0.38093 
 C                    -4.02838   0.2264    1.12921 
 C                    -5.05534   0.39585   2.07933 
 C                    -6.02449  -0.58503   2.30891 
 C                    -5.97226  -1.78149   1.59108 
 C                    -4.96947  -1.97212   0.63863 
 C                    -1.5823    0.34427  -3.81807 
 C                    -0.32512   0.95694  -4.07441 
 C                    -0.23268   1.84358  -5.16627 
 C                    -1.33178   2.14058  -5.97731 
 C                    -2.56892   1.55766  -5.69612 
 C                    -2.68624   0.66961  -4.62542 
 C                     2.29951  -3.28496   2.05903 
 C                     3.4674   -3.17719   1.27698 
 C                     4.73587  -3.30662   1.84733 
 C                     4.86207  -3.5479    3.22105 
 C                     3.71611  -3.65891   4.01402 
 C                     2.44773  -3.52747   3.43584 
 C                    -0.77253  -3.19733   2.49008 
 C                    -0.99311  -4.42495   3.14421 
 C                    -2.06827  -4.59028   4.02369 
 C                    -2.95272  -3.53019   4.25405 
 C                    -2.7536   -2.30596   3.6077 
 C                    -1.66859  -2.1406    2.74122 
 C                    -2.62497   2.46748   2.69346 
 C                    -2.39723   1.71458   3.86346 
 C                    -2.2535    2.33438   5.10698 
 C                    -2.3356    3.72895   5.20577 
 C                    -2.56271   4.49339   4.05759 
 C                    -2.70471   3.86577   2.81404 
 C                    -2.99082   2.79225  -0.37227 
 C                    -4.16109   3.57423  -0.42444 
 C                    -4.41107   4.42798  -1.50396 
 C                    -3.4969    4.50456  -2.56111 
 C                    -2.33247   3.73053  -2.52972 
 C                    -2.07945   2.89024  -1.44083 
 C                     2.26797   2.31127  -3.14107 
 C                     1.69035   3.57073  -2.88073 
 C                     2.45589   4.73867  -2.9119 
 C                     3.82345   4.66979  -3.20579 
 C                     4.41494   3.43066  -3.46815 
 C                     3.64194   2.26376  -3.43462 
 C                     2.20932  -0.77965  -3.37167 
 C                     2.76726  -0.96797  -4.65115 
 C                     3.46035  -2.14018  -4.97077 
 C                     3.59507  -3.1551   -4.01638 
 C                     3.04182  -2.98872  -2.74276 
 C                     2.36481  -1.80777  -2.42264 
 C                     2.26642   1.69805   0.81127 
 C                     2.14161   0.71438   1.89486 
 C                     1.25416   1.89208   1.86921 
 C                     3.03547   0.06608   2.89445 
 H                    -2.33545  -3.10739   0.24675 
 H                    -3.40417   0.50671  -1.8242 
 H                    -0.24141  -1.98388  -3.33903 
 H                     1.86453  -5.55331   0.6397 
 H                     1.91414  -7.09978  -1.28288 
 H                     0.59056  -6.56562  -3.3415 
 H                    -0.81759  -4.52215  -3.40119 
 H                    -5.08641   1.3107    2.67736 
 H                    -6.80588  -0.41975   3.05518 
 H                    -6.71205  -2.56648   1.76838 
 H                    -4.93393  -2.90384   0.06845 
 H                     0.71902   2.33863  -5.37767 
 H                    -1.22329   2.83463  -6.81476 
 H                    -3.4429    1.78953  -6.31037 
 H                    -3.65143   0.20422  -4.41051 
 H                     3.38854  -2.97876   0.20471 
 H                     5.6279   -3.21549   1.22189 
 H                     5.85316  -3.64793   3.67161 
 H                     3.80923  -3.84482   5.08741 
 H                     1.56193  -3.60706   4.07193 
 H                    -0.32397  -5.27222   2.96253 
 H                    -2.22303  -5.5511    4.52211 
 H                    -3.80341  -3.66236   4.92791 
 H                    -3.46064  -1.48575   3.75454 
 H                    -1.54336  -1.19046   2.21902 
 H                    -2.32085   0.62536   3.80533 
 H                    -2.07372   1.73059   6.00048 
 H                    -2.22182   4.2176    6.17713 
 H                    -2.62547   5.58261   4.12877 
 H                    -2.87184   4.47939   1.92457 
 H                    -4.89791   3.51383   0.38308 
 H                    -5.32573   5.02667  -1.52604 
 H                    -3.69803   5.15831  -3.41399 
 H                    -1.63284   3.75662  -3.36876 
 H                    -1.18247   2.26881  -1.44516 
 H                     0.627     3.64359  -2.63737 
 H                     1.98757   5.70415  -2.7027 
 H                     4.42589   5.58182  -3.22893 
 H                     5.48266   3.37099  -3.69572 
 H                     4.12212   1.30132  -3.63114 
 H                     2.65503  -0.19425  -5.41755 
 H                     3.8863   -2.26738  -5.96972 
 H                     4.12045  -4.07984  -4.26938 
 H                     3.11124  -3.79171  -2.00493 
 H                     1.91381  -1.70506  -1.43443 
 W                     0.62381   0.47431   0.50564 
 O                     0.59671  -1.43526   0.66435 
 O                    -1.24388   0.8079    0.80044 
 O                     0.66765   0.6741   -1.40195 
 Si                    0.62415  -2.98835   1.24544 
 Si                   -2.69438   1.57518   1.03335 
 Si                    1.20623   0.76248  -2.96897 
 C                     3.3599    2.50547   0.20168 
 C                     0.88128   2.98363   2.81244 
 H                     0.31804   3.77826   2.29887 
 H                     1.78245   3.43914   3.26022 
 H                     0.24292   2.60988   3.62674 
 H                     2.95928   3.31437  -0.42676 
 H                     4.00138   1.88333  -0.44164 
 H                     3.99664   2.95747   0.98303 
 H                     3.72563  -0.64397   2.41564 
 H                     2.45313  -0.50048   3.63748 
 H                     3.63457   0.82206   3.43264 

127 
[W]-B-TS-Ph

C                    -0.94993  -2.58804  -1.42265 
 C                    -1.84181  -2.26443  -0.39163 
 C                    -2.62081  -1.09662  -0.43643 
 C                    -2.51777  -0.26241  -1.55864 
 C                    -1.62766  -0.55881  -2.59913 
 C                    -0.86836  -1.73381  -2.53196 
 C                    -0.07337  -3.79297  -1.34531 
 C                     0.77142  -4.05403  -0.23188 
 C                     1.57569  -5.20978  -0.26347 
 C                     1.56456  -6.09129  -1.3483 
 C                     0.74617  -5.81629  -2.44549 
 C                    -0.05979  -4.67624  -2.43915 
 C                    -3.55017  -0.77978   0.68517 
 C                    -3.60333   0.48863   1.32956 
 C                    -4.55727   0.65777   2.35731 
 C                    -5.41638  -0.36651   2.76236 
 C                    -5.33087  -1.6145    2.14433 
 C                    -4.40726  -1.80926   1.1182 
 C                    -1.44348   0.40838  -3.72041 
 C                    -0.18695   1.02856  -3.94911 
 C                    -0.08557   1.94653  -5.01193 
 C                    -1.17815   2.25117  -5.83047 
 C                    -2.41403   1.64919  -5.58158 
 C                    -2.54223   0.73932  -4.52949 
 C                     2.6839   -3.11653   2.00965 
 C                     3.73502  -2.29535   1.55613 
 C                     5.01837  -2.40397   2.09916 
 C                     5.27385  -3.33859   3.10968 
 C                     4.241    -4.15949   3.57508 
 C                     2.95707  -4.0453    3.02983 
 C                    -0.38215  -3.19892   2.52621 
 C                    -0.77914  -4.51242   2.84442 
 C                    -1.81353  -4.75242   3.75542 
 C                    -2.48132  -3.67839   4.35433 
 C                    -2.10695  -2.36724   4.04196 
 C                    -1.06391  -2.13099   3.14199 
 C                    -2.4534    3.00173   2.61289 
 C                    -2.02753   2.35559   3.79199 
 C                    -1.86866   3.06297   4.98513 
 C                    -2.13293   4.43805   5.02267 
 C                    -2.55566   5.09615   3.86401 
 C                    -2.71298   4.38172   2.66955 
 C                    -3.05887   3.05285  -0.45334 
 C                    -4.32025   3.67397  -0.51568 
 C                    -4.69868   4.41529  -1.64046 
 C                    -3.82341   4.5383   -2.7263 
 C                    -2.56869   3.92087  -2.68409 
 C                    -2.19118   3.19047  -1.55433 
 C                     2.37837   2.31856  -2.84737 
 C                     1.84765   3.51106  -2.31346 
 C                     2.62688   4.66517  -2.20153 
 C                     3.96189   4.65124  -2.62524 
 C                     4.50643   3.48069  -3.1617 
 C                     3.72      2.3264   -3.26889 
 C                     2.33554  -0.74222  -3.32276 
 C                     2.81748  -0.93859  -4.63055 
 C                     3.55183  -2.08265  -4.96212 
 C                     3.80988  -3.0556   -3.98869 
 C                     3.3335   -2.87944  -2.68523 
 C                     2.6063   -1.73114  -2.35775 
 C                     2.29439   1.63957   1.17704 
 C                     1.19041   0.65006   2.61332 
 C                     1.46523   2.05335   2.20442 
 C                     1.88902  -0.0329    3.73939 
 H                    -1.92185  -2.92026   0.47443 
 H                    -3.12338   0.64104  -1.6208 
 H                    -0.16438  -1.96367  -3.33258 
 H                     2.24982  -5.41704   0.57232 
 H                     2.20264  -6.97873  -1.34078 
 H                     0.7329   -6.48767  -3.30803 
 H                    -0.70434  -4.46562  -3.29615 
 H                    -4.62234   1.61696   2.87588 
 H                    -6.1387   -0.18975   3.56338 
 H                    -5.98378  -2.43471   2.45359 
 H                    -4.35456  -2.78078   0.62165 
 H                     0.86664   2.45413  -5.19309 
 H                    -1.06769   2.96726  -6.64912 
 H                    -3.28077   1.88978  -6.20277 
 H                    -3.50826   0.26811  -4.33009 
 H                     3.53817  -1.55032   0.78042 
 H                     5.82126  -1.75619   1.73652 
 H                     6.27646  -3.42378   3.53728 
 H                     4.43463  -4.88534   4.36948 
 H                     2.1549   -4.68103   3.41711 
 H                    -0.29074  -5.36434   2.36025 
 H                    -2.10777  -5.77928   3.98888 
 H                    -3.30023  -3.86381   5.05451 
 H                    -2.6407   -1.52333   4.48686 
 H                    -0.79269  -1.10197   2.89359 
 H                    -1.80598   1.28408   3.77463 
 H                    -1.53343   2.54446   5.88745 
 H                    -2.00815   4.99504   5.95512 
 H                    -2.76252   6.16944   3.8886 
 H                    -3.03656   4.91138   1.76903 
 H                    -5.02318   3.57689   0.31799 
 H                    -5.68195   4.89234  -1.6737 
 H                    -4.12461   5.10796  -3.60956 
 H                    -1.88946   3.98522  -3.53738 
 H                    -1.225     2.6819   -1.53555 
 H                     0.81044   3.53872  -1.96727 
 H                     2.19483   5.57725  -1.78063 
 H                     4.57523   5.55195  -2.53616 
 H                     5.5484    3.46355  -3.49293 
 H                     4.16454   1.41389  -3.67642 
 H                     2.61131  -0.19578  -5.40824 
 H                     3.91712  -2.22056  -5.98363 
 H                     4.37377  -3.95526  -4.25002 
 H                     3.50745  -3.64496  -1.9249 
 H                     2.2074   -1.60976  -1.34926 
 W                     0.63306   0.54962   0.70197 
 O                     0.93836  -1.32889   0.70176 
 O                    -0.91072   1.64289   0.66612 
 O                     0.7894    0.53116  -1.2764 
 Si                    0.9723   -2.89416   1.25359 
 Si                   -2.50457   2.01212   1.00975 
 Si                    1.31246   0.75564  -2.81424 
 C                     3.61729   2.05368   0.65265 
 C                     1.07746   3.39314   2.7395 
 H                     0.11454   3.7175    2.31546 
 H                     1.83816   4.1455    2.47761 
 H                     0.95533   3.36833   3.83206 
 H                     4.37709   1.34545   1.0307 
 H                     3.89784   3.06541   0.98901 
 H                     3.64194   2.00253  -0.44566 
 H                     1.51369   0.3646    4.70062 
 H                     2.97824   0.15165   3.71921 
 H                     1.7234   -1.1191    3.72652 

127 
[W]-D-TS-Ph

C                    -1.20339   0.99331   2.3947 
 C                     0.16738   1.25701   2.29183 
 C                     0.6727    1.9636    1.19807 
 C                    -0.23129   2.4379    0.22225 
 C                    -1.60023   2.16724   0.29359 
 C                    -2.07938   1.48891   1.4232 
 C                    -1.69883  -0.01633   3.37025 
 C                    -2.1128   -1.27705   2.86967 
 C                    -2.64205  -2.20709   3.78547 
 C                    -2.71132  -1.9309    5.1541 
 C                    -2.24606  -0.70462   5.63794 
 C                    -1.74859   0.24862   4.74577 
 C                    -2.5816    2.62083  -0.75361 
 C                    -2.86462   1.99137  -2.00842 
 C                    -3.91548   2.56189  -2.76793 
 C                    -4.64789   3.68052  -2.36662 
 C                    -4.35416   4.28329  -1.14579 
 C                    -3.3381    3.74332  -0.35887 
 C                     2.14212   2.1848    1.00534 
 C                     3.095     1.14311   0.76647 
 C                     4.40817   1.54656   0.44284 
 C                     4.802     2.88752   0.37816 
 C                     3.87094   3.88813   0.64733 
 C                     2.55553   3.5279    0.94825 
 H                     0.84518   0.85198   3.04071 
 H                     0.13971   3.00253  -0.63048 
 H                    -3.14435   1.26795   1.51125 
 H                    -3.00384  -3.17574   3.42869 
 H                    -3.12204  -2.67464   5.84201 
 H                    -2.28319  -0.48459   6.70811 
 H                    -1.40418   1.21884   5.11324 
 H                    -4.1905    2.11174  -3.72285 
 H                    -5.44554   4.06707  -3.00611 
 H                    -4.91181   5.15777  -0.80091 
 H                    -3.11161   4.19814   0.60867 
 H                     5.16171   0.78709   0.22705 
 H                     5.83377   3.1406    0.12067 
 H                     4.15679   4.94266   0.61354 
 H                     1.81239   4.30762   1.13387 
 W                     0.33753  -0.8111   -1.2668 
 O                    -0.89379  -0.78698   0.23685 
 O                    -1.26481  -0.7092   -2.39346 
 O                     1.71584  -1.4889   -0.0429 
 Si                   -1.94632  -1.78832   1.04497 
 Si                   -2.07827   0.57269  -3.07834 
 Si                    2.86118  -0.76312   0.92831 
 C                     1.96561  -1.51547  -3.2775 
 C                     1.11596   0.70499  -1.75561 
 C                     1.13883  -2.43018  -3.25941 
 C                     0.20798  -3.54198  -3.43325 
 H                     0.44808  -4.07977  -4.36492 
 H                     0.27488  -4.24683  -2.5938 
 H                    -0.82421  -3.16302  -3.49537 
 C                     1.77366   1.92968  -2.23756 
 H                     1.15512   2.46202  -2.97633 
 H                     2.02414   2.61836  -1.42039 
 H                     2.73176   1.67638  -2.71511 
 C                     3.1504   -0.74131  -3.66059 
 H                     3.81475  -1.38026  -4.26345 
 H                     2.86      0.13141  -4.26296 
 H                     3.70833  -0.39255  -2.78059 
 C                    -1.34288  -3.58566   0.90854 
 C                    -1.4057   -4.18523  -0.36619 
 C                    -0.83436  -4.36313   1.96436 
 C                    -0.97936  -5.49987  -0.57737 
 H                    -1.81163  -3.61657  -1.20807 
 C                    -0.39459  -5.67595   1.76009 
 H                    -0.77754  -3.94502   2.9701 
 C                    -0.46619  -6.24898   0.48747 
 H                    -1.05558  -5.94774  -1.57199 
 H                     0.0019   -6.25232   2.60009 
 H                    -0.13091  -7.27679   0.32582 
 C                    -3.67161  -1.78802   0.25638 
 C                    -4.46168  -2.95579   0.25202 
 C                    -4.24053  -0.62316  -0.2874 
 C                    -5.76036  -2.95412  -0.27038 
 H                    -4.05994  -3.88927   0.65532 
 C                    -5.53474  -0.61178  -0.81233 
 H                    -3.65827   0.29187  -0.32815 
 C                    -6.30204  -1.78005  -0.80397 
 H                    -6.34936  -3.87549  -0.26374 
 H                    -5.93193   0.30975  -1.24575 
 H                    -7.31254  -1.77964  -1.22095 
 C                    -0.93717   1.44523  -4.31079 
 C                    -0.05014   0.6567   -5.06912 
 C                    -0.92069   2.83622  -4.51783 
 C                     0.83072   1.23427  -5.98729 
 H                    -0.03522  -0.42558  -4.92349 
 C                    -0.04439   3.42177  -5.44023 
 H                    -1.59148   3.47987  -3.94312 
 C                     0.83791   2.62247  -6.17297 
 H                     1.51427   0.60175  -6.56067 
 H                    -0.04657   4.50604  -5.58114 
 H                     1.52757   3.07791  -6.88868 
 C                    -3.414    -0.32275  -4.08692 
 C                    -3.93126  -1.54745  -3.62043 
 C                    -3.84334   0.13222  -5.34877 
 C                    -4.86054  -2.27376  -4.37184 
 H                    -3.60394  -1.93729  -2.65482 
 C                    -4.77263  -0.58975  -6.10553 
 H                    -3.43526   1.06119  -5.75963 
 C                    -5.28705  -1.79495  -5.61531 
 H                    -5.25448  -3.21591  -3.98102 
 H                    -5.08986  -0.21499  -7.08263 
 H                    -6.01325  -2.36218  -6.20403 
 C                     4.47943  -1.63988   0.48235 
 C                     5.61761  -1.60652   1.31153 
 C                     4.55107  -2.39636  -0.70265 
 C                     6.79026  -2.28199   0.96026 
 H                     5.59182  -1.04845   2.25239 
 C                     5.72193  -3.07471  -1.06026 
 H                     3.6693   -2.46664  -1.34379 
 C                     6.84647  -3.0148   -0.23129 
 H                     7.66188  -2.24097   1.61921 
 H                     5.75413  -3.6559   -1.98616 
 H                     7.76259  -3.54394  -0.50731 
 C                     2.47064  -1.10292   2.73784 
 C                     3.10591  -0.38383   3.76916 
 C                     1.49734  -2.05097   3.09073 
 C                     2.7746   -0.60447   5.10947 
 H                     3.84878   0.3822    3.52546 
 C                     1.15147  -2.26579   4.42824 
 H                     0.99104  -2.60291   2.29866 
 C                     1.78959  -1.54272   5.44062 
 H                     3.27347  -0.03319   5.89715 
 H                     0.36607  -2.98081   4.68488 
 H                     1.51209  -1.70174   6.48597 

75 
[Mo]-A

C                    -1.92094   1.83023   2.05946 
 C                    -0.63837   2.02589   2.59184 
 C                     0.34131   2.74522   1.89056 
 C                     0.00897   3.29294   0.6424 
 C                    -1.26544   3.11347   0.08273 
 C                    -2.22511   2.39569   0.81218 
 C                    -2.96552   1.07509   2.81446 
 C                    -2.80029  -0.27171   3.23676 
 C                    -3.85054  -0.85959   3.97242 
 C                    -5.0253   -0.16959   4.28238 
 C                    -5.18579   1.14448   3.83813 
 C                    -4.16303   1.75377   3.10975 
 C                    -1.94733  -3.17327   2.61993 
 C                     0.03018  -1.34445   4.10401 
 C                    -1.60103   3.72075  -1.23929 
 C                    -2.08879   2.96726  -2.34199 
 C                    -2.40873   3.67335  -3.5209 
 C                    -2.25388   5.05771  -3.63237 
 C                    -1.74671   5.78032  -2.55094 
 C                    -1.42354   5.11117  -1.36967 
 C                    -3.87621   0.41971  -1.75025 
 C                    -2.06797   0.52639  -4.22504 
 C                     1.69036   2.95838   2.4951 
 C                     2.90412   2.59288   1.85206 
 C                     4.11089   2.88783   2.52094 
 C                     4.14282   3.50723   3.77297 
 C                     2.94222   3.83571   4.40551 
 C                     1.73214   3.55943   3.76785 
 C                     3.179     2.79101  -1.27798 
 C                     4.61319   0.56331   0.27825 
 C                     0.73301  -1.87026  -0.97929 
 C                     1.2102   -3.12461  -1.5835 
 H                    -0.39507   1.60694   3.5692 
 H                     0.75581   3.86863   0.09445 
 H                    -3.22776   2.27383   0.40099 
 H                    -3.7609   -1.89741   4.3056 
 H                    -5.81477  -0.66084   4.85711 
 H                    -6.10174   1.6978    4.06143 
 H                    -4.2793    2.78765   2.77434 
 H                    -2.77887   3.12805  -4.39291 
 H                    -2.51702   5.56522  -4.56409 
 H                    -1.60826   6.86234  -2.62171 
 H                    -1.04347   5.67611  -0.51459 
 H                     5.06379   2.61376   2.05997 
 H                     5.10034   3.72049   4.25523 
 H                     2.94503   4.31163   5.38962 
 H                     0.79126   3.83244   4.25256 
 Mo                    0.17214  -0.3851   -0.26298 
 O                    -0.69078  -0.90697   1.35183 
 O                    -1.00487   0.37289  -1.55931 
 O                     1.74796   0.65177   0.01101 
 Si                   -1.33179  -1.40393   2.80724 
 Si                   -2.24425   1.06838  -2.42981 
 Si                    3.0713    1.64264   0.20925 
 H                     0.7744   -3.27081  -2.58833 
 H                     0.93124  -3.99485  -0.96233 
 H                     2.31022  -3.12047  -1.68794 
 H                    -2.93682   0.81179  -4.84022 
 H                    -1.98509  -0.57269  -4.25196 
 H                    -1.16206   0.95056  -4.68667 
 H                    -4.72851   0.99019  -2.15485 
 H                    -3.91202   0.47352  -0.65209 
 H                    -4.00211  -0.63645  -2.04164 
 H                    -2.7918   -3.22853   1.91448 
 H                    -2.2674   -3.61311   3.57836 
 H                    -1.12664  -3.79384   2.22355 
 H                     0.79577  -2.10457   3.87547 
 H                    -0.37378  -1.55508   5.10807 
 H                     0.52474  -0.36179   4.1298 
 H                     3.41007   2.20622  -2.18395 
 H                     3.97868   3.53721  -1.13846 
 H                     2.23372   3.32664  -1.45259 
 H                     4.61658  -0.10279  -0.6004 
 H                     4.6215   -0.06311   1.18459 
 H                     5.5446    1.15189   0.25566 

85
[Mo]-A-TS

C                    -1.50459   0.51978   1.87354 
 C                    -0.20628   0.96812   2.14388 
 C                     0.41621   1.918     1.31862 
 C                    -0.29676   2.41604   0.21797 
 C                    -1.58722   1.96077  -0.09282 
 C                    -2.18679   1.02105   0.75458 
 C                    -2.17536  -0.456     2.79244 
 C                    -2.12064  -1.85623   2.58888 
 C                    -2.78874  -2.68369   3.51526 
 C                    -3.48814  -2.1636    4.60657 
 C                    -3.53443  -0.77961   4.79572 
 C                    -2.88153   0.0623    3.89288 
 C                    -2.33646  -3.96874   0.35485 
 C                     0.30755  -3.62489   1.88149 
 C                    -2.31252   2.55587  -1.25927 
 C                    -2.63182   1.8352   -2.44094 
 C                    -3.32431   2.53031  -3.45546 
 C                    -3.68985   3.87358  -3.33209 
 C                    -3.35231   4.5732   -2.17226 
 C                    -2.66635   3.9138   -1.15083 
 C                    -3.34454  -1.15658  -1.91845 
 C                    -2.28251  -0.28454  -4.65768 
 C                     1.7744    2.46461   1.61882 
 C                     2.94548   1.66671   1.72136 
 C                     4.15711   2.32651   2.02044 
 C                     4.23717   3.70896   2.20366 
 C                     3.08228   4.48383   2.07687 
 C                     1.86866   3.86095   1.78545 
 C                     4.74416  -0.57895   0.61602 
 C                     3.005    -1.09072   3.10924 
 H                     0.3216    0.58414   3.0187 
 H                     0.16382   3.17106  -0.42035 
 H                    -3.20208   0.67812   0.54792 
 H                    -2.76442  -3.77064   3.38309 
 H                    -3.99539  -2.83433   5.30524 
 H                    -4.07817  -0.35501   5.64384 
 H                    -2.91597   1.14567   4.03617 
 H                    -3.5832    2.01281  -4.38241 
 H                    -4.22813   4.3716   -4.14301 
 H                    -3.62269   5.62646  -2.05932 
 H                    -2.40446   4.45355  -0.23678 
 H                     5.07978   1.74533   2.10394 
 H                     5.19726   4.17754   2.43557 
 H                     3.12263   5.56816   2.20969 
 H                     0.96004   4.46243   1.69998 
 Mo                    0.73299  -1.02095  -1.11044 
 O                    -0.70038  -1.59413   0.06644 
 O                    -0.5992   -0.28367  -2.34554 
 O                     1.90059  -0.78272   0.44299 
 Si                   -1.18848  -2.72164   1.18071 
 Si                   -2.16483   0.01735  -2.7977 
 Si                    3.08433  -0.21656   1.44151 
 C                     3.48394  -1.48218  -3.46249 
 C                     2.53848  -0.71257  -2.631 
 C                     2.11295   0.3734   -2.15571 
 C                     1.69299  -3.82418  -2.38329 
 C                     1.32512  -2.50473  -1.86574 
 H                     2.73071  -4.10415  -2.13153 
 H                     1.54905  -3.91012  -3.4744 
 H                     1.02446  -4.5594   -1.90012 
 H                     4.08082  -2.17958  -2.85518 
 H                     4.17215  -0.77448  -3.95152 
 H                     2.97149  -2.06275  -4.24372 
 C                     2.15568   1.84587  -2.08436 
 H                     1.17816   2.26133  -2.37286 
 H                     2.36876   2.1789   -1.05775 
 H                     2.93038   2.24699  -2.75765 
 H                    -4.39341  -0.88041  -2.1166 
 H                    -3.167    -1.14017  -0.83541 
 H                    -3.18318  -2.18858  -2.2703 
 H                    -1.67455   0.43795  -5.22595 
 H                    -3.31751  -0.23952  -5.0343 
 H                    -1.89443  -1.29517  -4.86806 
 H                    -3.24537  -3.48093  -0.02819 
 H                    -2.63842  -4.76626   1.05334 
 H                    -1.81765  -4.4408   -0.49641 
 H                     0.82887  -4.17004   1.07676 
 H                     0.01531  -4.34797   2.66039 
 H                     1.01633  -2.90593   2.31597 
 H                     3.22341  -2.16545   2.99945 
 H                     2.00965  -0.98886   3.569 
 H                     3.74593  -0.65822   3.80194 
 H                     4.77568  -1.64999   0.35467 
 H                     5.61279  -0.36282   1.25809 
 H                     4.84588   0.00027  -0.31605 

85
[Mo]-B

C                    -1.66755   1.21213   2.02127 
 C                    -0.38171   1.35061   2.55857 
 C                     0.60301   2.09975   1.89201 
 C                     0.27274   2.7138    0.6772 
 C                    -1.00304   2.57599   0.11103 
 C                    -1.97187   1.84794   0.81066 
 C                    -2.71061   0.38372   2.69878 
 C                    -2.63317  -1.03219   2.71809 
 C                    -3.66492  -1.7387    3.3677 
 C                    -4.73994  -1.08472   3.97701 
 C                    -4.81214   0.30968   3.93467 
 C                    -3.80369   1.03439   3.29471 
 C                    -1.84301  -3.75065   1.4613 
 C                     0.2787   -2.11362   2.98059 
 C                    -1.33295   3.23613  -1.18397 
 C                    -1.80679   2.51264  -2.31299 
 C                    -2.12657   3.26497  -3.46328 
 C                    -1.98214   4.65471  -3.52136 
 C                    -1.4881    5.34332  -2.41284 
 C                    -1.16683   4.63142  -1.25613 
 C                    -3.31085  -0.2002   -1.50235 
 C                    -2.20491   0.20981  -4.28078 
 C                     1.96056   2.27348   2.48446 
 C                     3.15702   1.98747   1.77187 
 C                     4.38465   2.24365   2.41758 
 C                     4.45215   2.75455   3.71626 
 C                     3.26998   3.00394   4.41669 
 C                     2.04055   2.76155   3.80223 
 C                     3.18859   2.3143   -1.4031 
 C                     4.82347   0.10921  -0.01925 
 H                    -0.13865   0.86297   3.50475 
 H                     1.019     3.31919   0.16212 
 H                    -2.9787    1.76297   0.4016 
 H                    -3.64087  -2.832     3.39175 
 H                    -5.52348  -1.66343   4.47331 
 H                    -5.65169   0.83443   4.3983 
 H                    -3.85426   2.12592   3.25866 
 H                    -2.48998   2.75706  -4.35834 
 H                    -2.24572   5.19312  -4.43574 
 H                    -1.35967   6.42857  -2.4426 
 H                    -0.79753   5.16462  -0.37604 
 H                     5.32366   2.02533   1.9015 
 H                     5.42301   2.94427   4.18117 
 H                     3.30241   3.39382   5.43741 
 H                     1.11436   2.97615   4.34129 
 Mo                    0.65997  -1.09284  -0.69246 
 O                    -0.90756  -1.2348    0.42328 
 O                    -0.40555   0.01483  -1.98012 
 O                     1.97085   0.07068  -0.04526 
 Si                   -1.24621  -2.01387   1.87192 
 Si                   -1.88843   0.59604  -2.45463 
 Si                    3.26015   1.15231   0.07126 
 C                     0.07695  -2.40488  -3.73366 
 C                     0.66364  -2.43764  -2.37059 
 C                     1.20078  -3.47497  -1.6554 
 C                     1.34662  -4.93102  -1.98886 
 C                     1.58975  -2.81308  -0.4279 
 H                     0.48599  -3.2078   -4.37149 
 H                     0.24537  -1.43372  -4.22069 
 H                    -1.01806  -2.54097  -3.68714 
 H                     1.06632  -5.14581  -3.02991 
 H                     0.70608  -5.53908  -1.3265 
 H                     2.38435  -5.26562  -1.8221 
 C                     2.63295  -3.28291   0.52981 
 H                     3.57226  -3.52342  -0.00403 
 H                     2.85703  -2.54639   1.31391 
 H                     2.30372  -4.21541   1.02608 
 H                     4.77757  -0.51539  -0.92654 
 H                     4.90722  -0.5569    0.85388 
 H                     5.7367    0.72294  -0.07861 
 H                     3.49729   1.77076  -2.31144 
 H                     3.87119   3.16901  -1.26619 
 H                     2.17303   2.70131  -1.57097 
 H                    -3.16029   0.64556  -4.6177 
 H                    -2.27994  -0.87856  -4.42139 
 H                    -1.40327   0.58552  -4.93664 
 H                    -4.23282   0.40081  -1.57307 
 H                    -3.04675  -0.34782  -0.44769 
 H                    -3.51862  -1.19242  -1.93844 
 H                     0.88447  -3.00032   2.74087 
 H                    -0.02473  -2.18371   4.03807 
 H                     0.91388  -1.22195   2.86531 
 H                    -2.78166  -3.72157   0.8854 
 H                    -2.00269  -4.36726   2.36076 
 H                    -1.07501  -4.24575   0.84368 


85
[Mo]-B-TS-B�

C                    -1.69733   1.07146   1.89987 
 C                    -0.40182   1.1351    2.42911 
 C                     0.59129   1.93463   1.83258 
 C                     0.25406   2.66807   0.68666 
 C                    -1.01965   2.58261   0.11067 
 C                    -1.99717   1.81058   0.74832 
 C                    -2.76111   0.22871   2.52248 
 C                    -2.69385  -1.18713   2.52387 
 C                    -3.75366  -1.89509   3.12701 
 C                    -4.84666  -1.24406   3.70514 
 C                    -4.90991   0.15132   3.67777 
 C                    -3.87429   0.87701   3.08581 
 C                    -1.9807   -3.8548    1.13875 
 C                     0.09587  -2.48684   2.94334 
 C                    -1.32615   3.28564  -1.16684 
 C                    -1.72141   2.56591  -2.3265 
 C                    -2.02521   3.31875  -3.47908 
 C                    -1.93548   4.71431  -3.50646 
 C                    -1.5139    5.40189  -2.36665 
 C                    -1.20997   4.6856   -1.20689 
 C                    -3.20089  -0.18209  -1.67535 
 C                    -1.71551   0.21392  -4.31201 
 C                     1.96314   2.00367   2.41375 
 C                     3.14855   1.92411   1.628 
 C                     4.38337   2.03113   2.30295 
 C                     4.47503   2.19753   3.68718 
 C                     3.30572   2.25324   4.44766 
 C                     2.06857   2.15771   3.81074 
 C                     3.28641   3.16387  -1.27494 
 C                     4.9143    0.70427  -0.59653 
 H                    -0.16129   0.54795   3.31705 
 H                     0.99855   3.3097    0.22003 
 H                    -3.00336   1.76631   0.33034 
 H                    -3.73815  -2.98874   3.13685 
 H                    -5.65086  -1.82506   4.16424 
 H                    -5.76318   0.67537   4.11633 
 H                    -3.91698   1.96915   3.06355 
 H                    -2.32796   2.80613  -4.39551 
 H                    -2.18209   5.2602   -4.42113 
 H                    -1.42701   6.49164  -2.37601 
 H                    -0.89305   5.21643  -0.30499 
 H                     5.31485   1.96771   1.73459 
 H                     5.4541    2.27655   4.1669 
 H                     3.35328   2.38064   5.53232 
 H                     1.15453   2.23001   4.40496 
 Mo                    0.87238  -0.93404  -0.56383 
 O                    -0.77971  -1.40692   0.33292 
 O                    -0.29211   0.06303  -1.8453 
 O                     2.03763   0.60735  -0.77723 
 Si                   -1.30438  -2.19267   1.71437 
 Si                   -1.70625   0.65503  -2.47362 
 Si                    3.27875   1.58199  -0.24927 
 C                     0.61813  -3.45103  -2.59572 
 C                     1.25171  -2.61751  -1.54535 
 C                     1.99172  -2.9351   -0.41248 
 C                     2.42406  -4.33133  -0.0262 
 C                     2.2531   -1.80018   0.49889 
 H                     1.15573  -4.40006  -2.75856 
 H                     0.58299  -2.90167  -3.54955 
 H                    -0.42737  -3.68703  -2.32534 
 H                     2.17093  -5.06934  -0.79862 
 H                     1.93622  -4.62185   0.91838 
 H                     3.51108  -4.35276   0.15023 
 C                     3.32469  -1.82955   1.52296 
 H                     4.29796  -2.13392   1.09791 
 H                     3.44232  -0.84795   2.0038 
 H                     3.08128  -2.56341   2.31342 
 H                     4.87983   0.31719  -1.62841 
 H                     5.09282  -0.1427    0.08154 
 H                     5.77413   1.39048  -0.52727 
 H                     3.60654   2.92225  -2.30224 
 H                     4.00224   3.89177  -0.85783 
 H                     2.29966   3.64508  -1.33881 
 H                    -2.67307   0.46479  -4.7982 
 H                    -1.56706  -0.87465  -4.40864 
 H                    -0.90299   0.71918  -4.85806 
 H                    -4.12235   0.41386  -1.78255 
 H                    -3.01058  -0.36846  -0.6095 
 H                    -3.36768  -1.15946  -2.15951 
 H                     0.75193  -3.3045    2.60646 
 H                    -0.32125  -2.76614   3.92492 
 H                     0.71519  -1.58696   3.06953 
 H                    -2.86427  -3.71859   0.49526 
 H                    -2.25832  -4.51119   1.97943 
 H                    -1.20415  -4.37139   0.55047


85
[Mo]-B�

Si                    8.78502  -0.1563    5.97636 
 Si                    6.43877   5.79954   3.84384 
 Si                    10.96344   3.92159   4.64312 
 O                     8.77564   1.47697   5.81058 
 O                     6.8931    4.88363   5.14539 
 O                     9.30312   3.86099   4.82329 
 C                     8.50166  -1.11291   4.35028 
 C                     8.49993  -2.51733   4.50484 
 H                     8.68138  -2.94787   5.49509 
 C                     8.26924  -3.39207   3.44206 
 H                     8.27857  -4.47285   3.60694 
 C                     8.02341  -2.87128   2.16897 
 H                     7.8379   -3.53739   1.32219 
 C                     8.01949  -1.48844   1.98469 
 H                     7.83213  -1.0743    0.9903 
 C                     8.26028  -0.60053   3.05187 
 C                     8.23295   0.85848   2.70631 
 C                     9.41567   1.57016   2.45821 
 H                     10.38041   1.07895   2.60069 
 C                     9.36973   2.89436   2.00298 
 C                     8.12694   3.51228   1.81336 
 H                     8.09422   4.53148   1.4322 
 C                     6.93309   2.85267   2.12316 
 C                     7.00453   1.50722   2.53012 
 H                     6.08512   0.95597   2.72578 
 C                     5.61607   3.54208   2.00255 
 C                     5.32918   4.79668   2.61976 
 C                     4.04009   5.3295    2.39714 
 H                     3.76736   6.28611   2.84565 
 C                     3.06796   4.67984   1.63041 
 H                     2.08577   5.13931   1.49073 
 C                     3.35949   3.44288   1.05576 
 H                     2.61333   2.91576   0.45538 
 C                     4.62503   2.88743   1.24584 
 H                     4.86749   1.92896   0.77977 
 C                     10.6149   3.67818   1.74291 
 C                     11.39232   4.18621   2.81243 
 C                     12.53956   4.9393    2.49171 
 H                     13.15719   5.35384   3.29382 
 C                     12.9133   5.18982   1.16827 
 H                     13.80958   5.77798   0.95381 
 C                     12.12822   4.69435   0.12403 
 H                     12.40425   4.88912  -0.9157 
 C                     10.98428   3.94697   0.41464 
 H                     10.36489   3.55697  -0.39754 
 C                     6.02304   2.29224   5.81444 
 C                     6.20141   2.63216   7.15618 
 C                     7.43264   3.37853   7.59123 
 C                     4.90187   1.60603   5.1414 
 H                     5.21248   0.60356   4.80222 
 H                     4.02446   1.48798   5.79819 
 H                     4.59406   2.17099   4.24723 
 C                     5.2309    2.27497   8.25438 
 H                     4.91437   3.18196   8.79195 
 H                     4.34495   1.76351   7.85885 
 H                     5.72574   1.61252   8.98197 
 C                     7.7575    3.76653   8.98148 
 H                     6.99016   4.44072   9.40174 
 H                     7.82235   2.88227   9.64075 
 H                     8.72422   4.28896   9.01381 
 C                     11.54903   5.40912   5.64087 
 H                     12.64592   5.51592   5.64045 
 H                     11.108    6.34017   5.25022 
 H                     11.22195   5.28871   6.68714 
 C                     11.78931   2.35785   5.27041 
 H                     12.88326   2.43668   5.15481 
 H                     11.55174   2.18739   6.3312 
 H                     11.4355   1.48478   4.70613 
 C                     10.43697  -0.72144   6.69435 
 H                     10.43539  -1.80263   6.90872 
 H                     11.26688  -0.51057   6.00305 
 H                     10.63721  -0.18611   7.63758 
 C                     7.41171  -0.66597   7.17806 
 H                     7.54108  -0.12742   8.13228 
 H                     6.41635  -0.41506   6.77951 
 H                     7.43035  -1.74717   7.39032 
 C                     5.39849   7.21903   4.53385 
 H                     6.01038   7.73812   5.29012 
 H                     5.11967   7.95848   3.76494 
 H                     4.47985   6.86604   5.02934 
 C                     7.97419   6.57699   3.06208 
 H                     8.26006   7.461     3.65663 
 H                     8.81965   5.87518   3.07553 
 H                     7.7996    6.90784   2.02505 
 Mo                    7.77422   3.2115    5.77077 


85
[Mo]-B-TS-ent-B

C                    -1.59678   0.97631   1.67245 
 C                    -0.49788   1.3696    2.44671 
 C                     0.44066   2.28953   1.96579 
 C                     0.21902   2.89398   0.72105 
 C                    -0.89525   2.55649  -0.06166 
 C                    -1.79208   1.59584   0.42589 
 C                    -2.50852  -0.11661   2.11323 
 C                    -2.02845  -1.36245   2.6114 
 C                    -2.99167  -2.32485   2.98173 
 C                    -4.36601  -2.09844   2.87049 
 C                    -4.82076  -0.87943   2.36456 
 C                    -3.89561   0.09506   1.99023 
 C                    -0.13878  -3.8057    2.53719 
 C                     0.49718  -1.56643   4.48387 
 C                    -1.09351   3.21545  -1.38655 
 C                    -1.22493   2.48712  -2.59725 
 C                    -1.41446   3.22208  -3.78705 
 C                    -1.46881   4.61784  -3.80299 
 C                    -1.31757   5.32366  -2.60658 
 C                    -1.12892   4.6231   -1.41471 
 C                    -2.89434  -0.09697  -2.84016 
 C                    -0.30585   0.18432  -4.44439 
 C                     1.67316   2.57151   2.75493 
 C                     2.96784   2.30359   2.2373 
 C                     4.07224   2.61813   3.05649 
 C                     3.92394   3.15977   4.33635 
 C                     2.64226   3.3881    4.84273 
 C                     1.52946   3.09171   4.05379 
 C                     3.68364   2.77128  -0.76429 
 C                     4.88399   0.38264   0.77524 
 H                    -0.34022   0.91758   3.42449 
 H                     0.93974   3.61981   0.34153 
 H                    -2.64541   1.30377  -0.1874 
 H                    -2.6639   -3.29645   3.36117 
 H                    -5.07553  -2.87378   3.1713 
 H                    -5.8917   -0.6832    2.26672 
 H                    -4.25097   1.05615   1.61005 
 H                    -1.51382   2.69395  -4.73948 
 H                    -1.61957   5.15005  -4.74583 
 H                    -1.35069   6.41627  -2.59882 
 H                    -1.02339   5.17119  -0.475 
 H                     5.08617   2.42381   2.69525 
 H                     4.80627   3.39035   4.9393 
 H                     2.5077    3.8002    5.84629 
 H                     0.5234    3.27981   4.4382 
 Mo                    0.843    -0.95569  -0.26858 
 O                     0.78348  -1.1968    1.65854 
 O                    -0.22144  -0.12419  -1.62741 
 O                     2.12651   0.48272   0.04891 
 Si                   -0.20971  -1.93419   2.77565 
 Si                   -1.14635   0.59832  -2.80812 
 Si                    3.3572    1.47291   0.56163 
 C                    -1.97222  -2.89093  -0.86478 
 C                    -0.5352   -2.5943   -0.67419 
 C                     0.55808  -3.11855  -1.31529 
 C                     0.63336  -3.87714  -2.61746 
 C                     1.73799  -2.59281  -0.61778 
 H                    -2.26356  -3.68533  -0.15312 
 H                    -2.21716  -3.26322  -1.87662 
 H                    -2.59956  -2.01866  -0.63137 
 H                    -0.34257  -4.29376  -2.90462 
 H                     1.35983  -4.70297  -2.54803 
 H                     0.97685  -3.20854  -3.42569 
 C                     2.96693  -3.30427  -0.19045 
 H                     3.37208  -3.93582  -1.00105 
 H                     3.74893  -2.60552   0.14166 
 H                     2.72549  -3.97147   0.6589 
 H                     5.05697  -0.16875  -0.16401 
 H                     4.71901  -0.35312   1.57936 
 H                     5.80028   0.94902   1.00641 
 H                     4.01557   2.28372  -1.69618 
 H                     4.47011   3.47483  -0.44447 
 H                     2.7754    3.35056  -0.9907 
 H                    -0.91195   0.46244  -5.32132 
 H                    -0.13373  -0.90414  -4.48349 
 H                     0.6707    0.68819  -4.5235 
 H                    -3.47548   0.43131  -3.61473 
 H                    -3.42126   0.01985  -1.8813 
 H                    -2.88158  -1.16809  -3.0937 
 H                     1.47083  -2.07484   4.58431 
 H                    -0.17084  -1.94898   5.27339 
 H                     0.66302  -0.49353   4.65964 
 H                    -0.68439  -4.13672   1.64211 
 H                    -0.53954  -4.34411   3.41142 
 H                     0.91811  -4.09656   2.42082

85
[Mo]-C

C                    -1.23123  -2.70761  -1.49465 
 C                    -2.24449  -2.40442  -0.57714 
 C                    -3.0143   -1.2399   -0.70802 
 C                    -2.78139  -0.39333  -1.79856 
 C                    -1.7751   -0.67686  -2.73314 
 C                    -1.01961  -1.84558  -2.57989 
 C                    -0.4157   -3.94596  -1.34411 
 C                     0.40241  -4.17815  -0.20713 
 C                     1.09701  -5.40444  -0.14824 
 C                     1.00679  -6.36398  -1.16106 
 C                     0.22109  -6.10682  -2.28615 
 C                    -0.48067  -4.90305  -2.37218 
 C                    -4.08633  -0.92947   0.2799 
 C                    -4.06899   0.25167   1.06743 
 C                    -5.1577    0.46673   1.93812 
 C                    -6.21728  -0.43856   2.04752 
 C                    -6.203    -1.61074   1.2891 
 C                    -5.14106  -1.84965   0.41499 
 C                    -1.54024   0.23219  -3.89067 
 C                    -0.29025   0.86945  -4.1095 
 C                    -0.16528   1.67259  -5.2622 
 C                    -1.21891   1.85785  -6.1622 
 C                    -2.45064   1.24827  -5.91604 
 C                    -2.6043    0.44434  -4.78511 
 C                     2.29286  -3.42654   2.08077 
 C                    -0.65911  -2.72601   2.43281 
 C                    -2.77512   2.46269   2.73718 
 C                    -2.56731   2.71705  -0.29829 
 C                     2.30162   2.27952  -3.29958 
 C                     2.19956  -0.74813  -2.91708 
 C                     2.17516   1.88645   0.87217 
 C                     2.28005   0.77258   1.79725 
 C                     1.29246   1.81435   2.02095 
 C                     3.33327   0.03752   2.54554 
 H                    -2.43711  -3.08194   0.25572 
 H                    -3.39137   0.50245  -1.92345 
 H                    -0.25201  -2.09007  -3.31514 
 H                     1.74288  -5.62201   0.70537 
 H                     1.55913  -7.30346  -1.07493 
 H                     0.14841  -6.84166  -3.0923 
 H                    -1.11039  -4.70074  -3.24258 
 H                    -5.1824    1.36038   2.56578 
 H                    -7.04386  -0.23274   2.73275 
 H                    -7.01778  -2.33495   1.37133 
 H                    -5.13062  -2.75763  -0.19376 
 H                     0.77682   2.18634  -5.46621 
 H                    -1.07932   2.48687  -7.04534 
 H                    -3.28851   1.39202  -6.60336 
 H                    -3.56081  -0.04897  -4.59333 
 Mo                    0.64122   0.4992    0.51931 
 O                     0.97518  -1.41374   0.43079 
 O                    -1.19822   0.59924   1.13423 
 O                     0.52853   1.02597  -1.34584 
 Si                    0.73013  -2.89645   1.16807 
 Si                   -2.61713   1.48736   1.13075 
 Si                    1.16772   0.83147  -2.88099 
 C                     3.05279   2.88029   0.2004 
 C                     0.82623   2.68082   3.13531 
 H                     0.28259   3.56025   2.75774 
 H                     1.68664   3.04346   3.72508 
 H                     0.15717   2.13159   3.81545 
 H                     2.46716   3.56896  -0.42805 
 H                     3.79945   2.38627  -0.43963 
 H                     3.59619   3.48248   0.9498 
 H                     3.85832  -0.67833   1.89435 
 H                     2.90598  -0.52183   3.39174 
 H                     4.08224   0.74113   2.94996 
 H                    -2.10232   2.26892  -1.18814 
 H                    -1.95834   3.58905  -0.0044 
 H                    -3.57413   3.0783   -0.56449 
 H                    -1.4283   -2.0275    2.07227 
 H                    -0.24797  -2.31762   3.37175 
 H                    -1.13222  -3.69512   2.6607 
 H                     3.1562   -3.51388   1.40204 
 H                     2.15303  -4.39471   2.58935 
 H                     2.53606  -2.68332   2.8538 
 H                    -1.92685   3.15499   2.83467 
 H                    -2.78459   1.80118   3.61817 
 H                    -3.69591   3.0688    2.75036 
 H                     2.30673  -1.14933  -3.93814 
 H                     1.75276  -1.52072  -2.27431 
 H                     3.20928  -0.53101  -2.52869 
 H                     2.73858   2.16931  -4.30584 
 H                     3.13496   2.31269  -2.58304 
 H                     1.7704    3.24369  -3.25724 

85
[Mo]-B-TS

C                    -1.15611  -2.5882   -1.21194 
 C                    -2.13465  -2.19475  -0.29083 
 C                    -2.86708  -1.01006  -0.4815 
 C                    -2.59314  -0.21925  -1.60572 
 C                    -1.57953  -0.56608  -2.50972 
 C                    -0.89076  -1.76878  -2.31564 
 C                    -0.44596  -3.89829  -1.08001 
 C                     0.67724  -4.08467  -0.24036 
 C                     1.25606  -5.37197  -0.20566 
 C                     0.76062  -6.43534  -0.96377 
 C                    -0.34076  -6.23064  -1.79844 
 C                    -0.93361  -4.96819  -1.85285 
 C                    -3.95913  -0.62532   0.45769 
 C                    -3.99758   0.63821   1.10667 
 C                    -5.11159   0.92517   1.92179 
 C                    -6.15074   0.0095    2.11052 
 C                    -6.08436  -1.24161   1.4939 
 C                    -4.99508  -1.55111   0.67722 
 C                    -1.2587    0.30703  -3.67462 
 C                     0.04003   0.85216  -3.85992 
 C                     0.26001   1.62335  -5.01911 
 C                    -0.74833   1.86622  -5.95714 
 C                    -2.02825   1.34995  -5.7429 
 C                    -2.27632   0.57769  -4.60615 
 C                     3.33076  -3.12661   0.88749 
 C                     0.71302  -2.98318   2.60168 
 C                    -2.75382   3.05085   2.56479 
 C                    -2.31503   2.90263  -0.46053 
 C                     2.61266   2.19903  -2.85509 
 C                     2.46541  -0.82926  -2.6723 
 C                     1.66863   2.27852   1.37263 
 C                     1.74167   0.47244   2.47205 
 C                     1.30047   1.88229   2.62552 
 C                     3.02562  -0.02578   3.04172 
 H                    -2.33853  -2.82131   0.58082 
 H                    -3.17985   0.68247  -1.78295 
 H                    -0.13801  -2.07861  -3.04147 
 H                     2.12645  -5.5557    0.4303 
 H                     1.23721  -7.41772  -0.90747 
 H                    -0.73807  -7.04917  -2.40453 
 H                    -1.79675  -4.79899  -2.50227 
 H                    -5.17055   1.88436   2.44236 
 H                    -7.00045   0.26877   2.74742 
 H                    -6.88213  -1.97444   1.64081 
 H                    -4.95018  -2.52162   0.17648 
 H                     1.24443   2.06503  -5.19526 
 H                    -0.53686   2.46763  -6.84543 
 H                    -2.83061   1.54091  -6.46054 
 H                    -3.27124   0.15552  -4.44057 
 Mo                    0.60784   0.55677   0.86688 
 O                     1.24132  -1.23192   0.30555 
 O                    -1.15386   0.98987   1.36215 
 O                     0.73691   0.94929  -1.07143 
 Si                    1.472    -2.76965   0.88702 
 Si                   -2.56421   1.88211   1.10273 
 Si                    1.43598   0.74685  -2.55794 
 C                     2.17013   3.51524   0.73772 
 C                     0.7048    2.56403   3.81362 
 H                     0.50873   3.62826   3.61729 
 H                     1.37796   2.48112   4.68296 
 H                    -0.24513   2.07497   4.08202 
 H                     1.75072   3.63745  -0.2714 
 H                     3.26637   3.43773   0.62155 
 H                     1.96358   4.40708   1.35468 
 H                     3.07294   0.1758    4.12697 
 H                     3.89318   0.47982   2.57858 
 H                     3.14721  -1.10491   2.88667 
 H                     2.75833  -1.03647  -3.71529 
 H                     1.92583  -1.69357  -2.26524 
 H                     3.38437  -0.70305  -2.07573 
 H                     3.18722   2.09748  -3.79069 
 H                     3.33632   2.2375   -2.02371 
 H                     2.07347   3.15982  -2.88287 
 H                    -1.85146   3.67846   2.63653 
 H                    -2.87427   2.50706   3.51471 
 H                    -3.61776   3.72345   2.43614 
 H                    -1.64552   2.37864  -1.15936 
 H                    -1.84384   3.86379  -0.19468 
 H                    -3.26621   3.11928  -0.97275 
 H                    -0.36679  -2.76529   2.5561 
 H                     1.16067  -2.30267   3.34183 
 H                     0.8382   -4.02027   2.9544 
 H                     3.67998  -3.26951  -0.14792 
 H                     3.59189  -4.02846   1.46448 
 H                     3.8903   -2.28026   1.31327 


85
[Mo]-D-TS

C                    -1.27163   1.26698   2.10035 
 C                     0.07119   1.63004   1.94508 
 C                     0.53439   2.16299   0.74045 
 C                    -0.40273   2.42407  -0.2798 
 C                    -1.76079   2.12112  -0.12611 
 C                    -2.18481   1.53892   1.07449 
 C                    -1.66506   0.40838   3.2538 
 C                    -1.81094  -0.98259   3.02178 
 C                    -2.15167  -1.7959    4.11956 
 C                    -2.34107  -1.26333   5.39919 
 C                    -2.17965   0.10875   5.6111 
 C                    -1.8381    0.93932   4.53976 
 C                    -2.75902   2.49925  -1.17914 
 C                    -3.0528    1.74445  -2.34412 
 C                    -4.01144   2.28682  -3.23324 
 C                    -4.66596   3.49696  -3.00237 
 C                    -4.37752   4.21813  -1.84205 
 C                    -3.43311   3.71592  -0.94789 
 C                     1.9847    2.45862   0.53134 
 C                     3.02612   1.48252   0.61343 
 C                     4.33496   1.93961   0.33768 
 C                     4.63151   3.26279  -0.00305 
 C                     3.60146   4.19902  -0.07865 
 C                     2.29489   3.78913   0.18763 
 H                     0.77514   1.43327   2.75293 
 H                    -0.07435   2.87161  -1.21824 
 H                    -3.23383   1.26208   1.19993 
 H                    -2.26571  -2.87525   3.98137 
 H                    -2.60627  -1.92061   6.23171 
 H                    -2.31861   0.53286   6.60915 
 H                    -1.7079    2.01359   4.69621 
 H                    -4.26405   1.74245  -4.14828 
 H                    -5.3988    3.87048  -3.72249 
 H                    -4.8806    5.16618  -1.63444 
 H                    -3.19652   4.27731  -0.04016 
 H                     5.16899   1.23771   0.3777 
 H                     5.665     3.55469  -0.20781 
 H                     3.80886   5.24019  -0.33925 
 H                     1.48077   4.51654   0.13504 
 O                    -0.45343  -0.878     0.43694 
 O                    -1.40975  -0.82245  -2.01018 
 O                     2.0455   -1.22428  -0.20387 
 Si                   -1.55015  -1.77926   1.30695 
 Si                   -2.39258   0.0696   -3.00561 
 Si                    2.91387  -0.42147   0.96717 
 C                     1.50846  -1.22888  -3.44714 
 C                     1.17979   0.39839  -2.27439 
 C                     1.15138  -2.40771  -3.08442 
 C                     2.20799  -0.8467    2.66283 
 H                     1.11142  -0.80154   2.65837 
 H                     2.50412  -1.87969   2.91187 
 H                     2.59005  -0.18246   3.45551 
 C                     4.65785  -1.14544   0.90941 
 H                     5.31681  -0.73595   1.69252 
 H                     4.5656   -2.23041   1.08319 
 H                     5.14427  -1.00412  -0.06883 
 C                    -1.47404   0.46185  -4.61153 
 H                    -2.14716   0.90387  -5.36344 
 H                    -0.65893   1.17861  -4.42674 
 H                    -1.03584  -0.45792  -5.03225 
 C                    -3.88401  -1.02857  -3.36719 
 H                    -4.4348   -1.23458  -2.43549 
 H                    -4.58441  -0.58812  -4.09347 
 H                    -3.53194  -1.9924   -3.77145 
 C                    -3.20345  -1.91503   0.41503 
 H                    -3.07046  -2.44013  -0.54271 
 H                    -3.93157  -2.46603   1.03364 
 H                    -3.6166   -0.9203    0.19238 
 C                    -0.8312   -3.50818   1.54806 
 H                     0.12327  -3.45758   2.09594 
 H                    -1.51208  -4.18291   2.09204 
 H                    -0.63295  -3.95503   0.55894 
 C                     1.01031  -3.85519  -3.28786 
 H                     1.43859  -4.15293  -4.26123 
 H                     1.52714  -4.41676  -2.49341 
 H                    -0.05115  -4.1506   -3.26712 
 C                     1.87655   1.59737  -2.75605 
 H                     2.96139   1.41962  -2.84446 
 H                     1.49374   1.95725  -3.72542 
 H                     1.75239   2.39992  -2.01809 
 C                     2.16753  -0.6451   -4.65698 
 H                     1.53254   0.11364  -5.13581 
 H                     3.13298  -0.17835  -4.41597 
 H                     2.3465   -1.45498  -5.38002 
 Mo                    0.42758  -0.90836  -1.29835 


117 
[Mo]-A-Ph

C                    -1.97192   1.65265   1.8911 
 C                    -0.74162   1.80585   2.54519 
 C                     0.31719   2.5101    1.94939 
 C                     0.10785   3.1058    0.69779 
 C                    -1.11514   2.97293   0.01986 
 C                    -2.15086   2.25368   0.63452 
 C                    -3.08795   0.87232   2.50422 
 C                    -2.9488   -0.48695   2.89739 
 C                    -4.06686  -1.13204   3.46151 
 C                    -5.28935  -0.47709   3.63795 
 C                    -5.42157   0.85098   3.22836 
 C                    -4.32893   1.51299   2.66446 
 C                    -1.85663  -3.34759   2.56489 
 C                    -1.74377  -4.17738   3.69523 
 C                    -2.12066  -5.52423   3.64074 
 C                    -2.61221  -6.06542   2.44816 
 C                    -2.72374  -5.25711   1.31056 
 C                    -2.3491   -3.91165   1.37118 
 C                    -0.04697  -1.17322   3.86104 
 C                    -0.37179  -0.97746   5.2172 
 C                     0.61226  -0.64139   6.15342 
 C                     1.9411   -0.48198   5.74526 
 C                     2.28261  -0.67267   4.40252 
 C                     1.2979   -1.02086   3.47387 
 C                    -1.2928    3.62912  -1.30991 
 C                    -1.7008    2.93187  -2.48092 
 C                    -1.83023   3.67124  -3.67481 
 C                    -1.56406   5.04184  -3.73638 
 C                    -1.14098   5.70974  -2.58663 
 C                    -1.0088    5.00422  -1.38985 
 C                    -3.59377   0.50507  -1.84167 
 C                    -3.6959   -0.73932  -1.19244 
 C                    -4.87623  -1.12738  -0.55183 
 C                    -5.98816  -0.27885  -0.56366 
 C                    -5.91467   0.95337  -1.22284 
 C                    -4.72665   1.34116  -1.85153 
 C                    -1.89298   0.56567  -4.42772 
 C                    -3.05202   0.42398  -5.21228 
 C                    -2.9679    0.09118  -6.56912 
 C                    -1.71783  -0.11095  -7.16331 
 C                    -0.55362   0.01781  -6.3964 
 C                    -0.64318   0.35196  -5.04188 
 C                     1.62769   2.61711   2.65662 
 C                     2.86237   2.24146   2.05748 
 C                     4.03661   2.37227   2.8254 
 C                     4.01691   2.85225   4.13803 
 C                     2.79805   3.20005   4.72225 
 C                     1.61919   3.07893   3.98448 
 C                     2.91777   2.7214   -1.04813 
 C                     2.14791   2.46473  -2.19859 
 C                     1.98808   3.434    -3.1926 
 C                     2.60907   4.68008  -3.06012 
 C                     3.38891   4.95118  -1.93037 
 C                     3.5353    3.98168  -0.93197 
 C                     4.66349   0.51134   0.25966 
 C                     4.71535  -0.81135   0.74237 
 C                     5.90787  -1.54078   0.71979 
 C                     7.07453  -0.9573    0.21179 
 C                     7.04094   0.3531   -0.27679 
 C                     5.84384   1.07768  -0.25521 
 C                     0.83049  -2.0596   -1.08821 
 C                     1.34686  -3.32673  -1.62484 
 H                    -0.59195   1.35324   3.52469 
 H                     0.90938   3.67638   0.23134 
 H                    -3.11067   2.14916   0.13137 
 H                    -3.98915  -2.18319   3.75262 
 H                    -6.13672  -1.00779   4.07965 
 H                    -6.37382   1.37464   3.34634 
 H                    -4.43077   2.55415   2.34809 
 H                    -1.34998  -3.77151   4.63216 
 H                    -2.02573  -6.15406   4.52941 
 H                    -2.90462  -7.11794   2.40335 
 H                    -3.10196  -5.67756   0.37474 
 H                    -2.43239  -3.28934   0.47556 
 H                    -1.41181  -1.06317   5.5481 
 H                     0.33883  -0.48843   7.20095 
 H                     2.70771  -0.19671   6.47027 
 H                     3.31313  -0.52517   4.07028 
 H                     1.5834   -1.13912   2.42671 
 H                    -2.12925   3.15889  -4.59257 
 H                    -1.67513   5.57922  -4.6817 
 H                    -0.91491   6.77877  -2.61676 
 H                    -0.68702   5.52917  -0.48711 
 H                    -2.83538  -1.41252  -1.16877 
 H                    -4.92189  -2.08623  -0.02902 
 H                    -6.90797  -0.57388  -0.05235 
 H                    -6.7809    1.62036  -1.23406 
 H                    -4.67459   2.32276  -2.33322 
 H                    -4.03697   0.57135  -4.75863 
 H                    -3.87983  -0.01508  -7.16294 
 H                    -1.65023  -0.37282  -8.22267 
 H                     0.42527  -0.14472  -6.85567 
 H                     0.27277   0.44289  -4.45044 
 H                     4.99491   2.06995   2.39489 
 H                     4.94825   2.93984   4.70344 
 H                     2.7611    3.56552   5.75178 
 H                     0.66588   3.35678   4.44069 
 H                     1.6324    1.50849  -2.31163 
 H                     1.35674   3.22317  -4.05928 
 H                     2.47492   5.44364  -3.83068 
 H                     3.87211   5.92572  -1.81949 
 H                     4.12106   4.22339  -0.03914 
 H                     3.80718  -1.27888   1.13384 
 H                     5.9281   -2.56677   1.09725 
 H                     8.0084   -1.52551   0.1929 
 H                     7.94843   0.81     -0.68075 
 H                     5.83048   2.09733  -0.65222 
 Mo                    0.23445  -0.57417  -0.40582 
 O                    -0.80625  -1.13791   1.08447 
 O                    -0.72714   0.23888  -1.85339 
 O                     1.81693   0.34189   0.13875 
 Si                   -1.3909   -1.5237    2.58884 
 Si                   -1.96251   1.05387  -2.60888 
 Si                    3.03331   1.45158   0.33933 
 H                     1.11913  -3.42363  -2.70142 
 H                     0.89458  -4.18676  -1.09912 
 H                     2.44295  -3.38597  -1.49946 


127 
[Mo]-A-TS-Ph


C                    -1.92727   1.13775   1.76482 
 C                    -0.69346   1.37816   2.38221 
 C                     0.30595   2.13015   1.74485 
 C                     0.03745   2.66252   0.47504 
 C                    -1.21327   2.47539  -0.14726 
 C                    -2.19275   1.73062   0.52571 
 C                    -2.91577   0.18854   2.35823 
 C                    -2.60241  -1.19054   2.48806 
 C                    -3.5721   -2.04126   3.05094 
 C                    -4.82059  -1.56342   3.46128 
 C                    -5.12793  -0.21073   3.29927 
 C                    -4.17944   0.65555   2.74962 
 C                    -1.15397  -3.71919   1.36819 
 C                    -0.09104  -4.62457   1.55765 
 C                    -0.14038  -5.92213   1.03621 
 C                    -1.26229  -6.34403   0.31409 
 C                    -2.33437  -5.46501   0.12401 
 C                    -2.2772   -4.16972   0.64807 
 C                     0.32693  -1.84164   3.28345 
 C                     0.1148   -2.46492   4.52793 
 C                     1.07217  -2.38244   5.54388 
 C                     2.26045  -1.67092   5.33211 
 C                     2.48607  -1.04439   4.10248 
 C                     1.52544  -1.13377   3.09007 
 C                    -1.50137   3.06831  -1.486 
 C                    -2.07008   2.33156  -2.56705 
 C                    -2.32261   3.0321   -3.76568 
 C                    -2.01637   4.38656  -3.92679 
 C                    -1.42758   5.08552  -2.87284 
 C                    -1.17979   4.42638  -1.66793 
 C                    -4.0026    0.01708  -1.71788 
 C                    -4.04132  -1.1183   -0.88922 
 C                    -5.19652  -1.4497   -0.17659 
 C                    -6.33871  -0.65004  -0.28536 
 C                    -6.32003   0.48308  -1.10625 
 C                    -5.15844   0.81489  -1.81206 
 C                    -2.57765  -0.039    -4.44971 
 C                    -3.81952  -0.11742  -5.10599 
 C                    -3.90247  -0.46526  -6.4593 
 C                    -2.73849  -0.74724  -7.18185 
 C                    -1.49388  -0.68327  -6.54438 
 C                    -1.41723  -0.33443  -5.19254 
 C                     1.59344   2.37833   2.46801 
 C                     2.87899   1.99634   1.99763 
 C                     3.99236   2.29652   2.81061 
 C                     3.87114   2.93905   4.04406 
 C                     2.60206   3.29273   4.5061 
 C                     1.48307   3.01047   3.72268 
 C                     3.8331    2.24613  -0.92844 
 C                     3.56575   3.62505  -0.84728 
 C                     3.92427   4.49486  -1.88316 
 C                     4.57183   3.99844  -3.01916 
 C                     4.86454   2.6323   -3.11126 
 C                     4.49814   1.76896  -2.07505 
 C                     4.69567  -0.19021   0.70056 
 C                     6.05163   0.19006   0.70398 
 C                     7.06743  -0.74928   0.91048 
 C                     6.74421  -2.09647   1.10835 
 C                     5.404    -2.49775   1.09215 
 C                     4.39251  -1.55327   0.88782 
 H                    -0.48387   0.93285   3.35589 
 H                     0.81266   3.23298  -0.03891 
 H                    -3.1668    1.57616   0.06477 
 H                    -3.35753  -3.10909   3.15368 
 H                    -5.55529  -2.24884   3.89189 
 H                    -6.10643   0.17281   3.59984 
 H                    -4.41548   1.71548   2.62406 
 H                     0.79431  -4.3099    2.11795 
 H                     0.69771  -6.60628   1.19514 
 H                    -1.30332  -7.35692  -0.09537 
 H                    -3.21706  -5.78868  -0.43398 
 H                    -3.12593  -3.50068   0.49227 
 H                    -0.81054  -3.02026   4.71341 
 H                     0.89137  -2.87063   6.50561 
 H                     3.0065   -1.60272   6.1286 
 H                     3.40345  -0.47675   3.92749 
 H                     1.68837  -0.63422   2.13597 
 H                    -2.75047   2.49773  -4.61687 
 H                    -2.22804   4.88603  -4.87577 
 H                    -1.17      6.14241  -2.98058 
 H                    -0.7431    4.98035  -0.83338 
 H                    -3.13925  -1.72553  -0.78716 
 H                    -5.20219  -2.31698   0.48759 
 H                    -7.23898  -0.90212   0.28118 
 H                    -7.20857   1.11515  -1.18765 
 H                    -5.15084   1.71886  -2.42973 
 H                    -4.74019   0.09065  -4.55284 
 H                    -4.87822  -0.52082  -6.94975 
 H                    -2.80101  -1.02093  -8.2386 
 H                    -0.58102  -0.9087   -7.10302 
 H                    -0.44027  -0.29663  -4.70287 
 H                     4.99143   1.99782   2.48269 
 H                     4.76058   3.1495    4.64345 
 H                     2.48037   3.78808   5.47291 
 H                     0.49009   3.29334   4.08075 
 H                     3.07305   4.02991   0.04166 
 H                     3.70174   5.56219  -1.80215 
 H                     4.85403   4.67565  -3.8297 
 H                     5.37752   2.24086  -3.99402 
 H                     4.72902   0.7032   -2.16158 
 H                     6.32472   1.2352    0.52729 
 H                     8.11373  -0.43156   0.91079 
 H                     7.53654  -2.83266   1.26883 
 H                     5.14531  -3.55007   1.23917 
 H                     3.34969  -1.87741   0.86618 
 Mo                    0.52058  -0.68886  -1.06209 
 O                    -0.39867  -1.05047   0.60635 
 O                    -1.18438  -0.4734   -2.0165 
 O                     1.99211   0.13588  -0.06613 
 Si                   -0.95285  -1.91585   1.90311 
 Si                   -2.41171   0.44486  -2.62746 
 Si                    3.28286   1.03251   0.40982 
 C                     2.62205  -1.58327  -3.90038 
 C                     1.81624  -0.67491  -3.06301 
 C                     1.37412   0.46888  -2.77718 
 C                     1.52173  -3.65656  -1.80117 
 C                     1.11576  -2.27143  -1.5642 
 H                     2.61499  -3.79392  -1.73832 
 H                     1.15859  -4.04048  -2.76979 
 H                     1.05646  -4.26581  -1.00494 
 H                     3.42745  -2.06173  -3.32296 
 H                     3.0797   -0.9902   -4.70818 
 H                     2.01014  -2.37597  -4.35622 
 C                     1.26034   1.89948  -3.12679 
 H                     2.10842   2.19973  -3.76028 
 H                     0.32255   2.07806  -3.67252 
 H                     1.24925   2.53992  -2.23791 

127 
[Mo]-B-Ph

C                    -1.71897   1.16108   1.88056 
 C                    -0.45917   1.27474   2.48385 
 C                     0.5783    1.99616   1.87013 
 C                     0.31587   2.6514    0.66033 
 C                    -0.93909   2.56309   0.04133 
 C                    -1.95294   1.82714   0.6683 
 C                    -2.78714   0.30695   2.48236 
 C                    -2.60043  -1.08536   2.70336 
 C                    -3.65983  -1.81925   3.26911 
 C                    -4.87692  -1.21789   3.60445 
 C                    -5.05979   0.14491   3.35956 
 C                    -4.02176   0.89538   2.80181 
 C                    -1.47031  -3.80991   1.7317 
 C                    -0.72888  -4.88549   2.25474 
 C                    -1.02381  -6.2087    1.90434 
 C                    -2.06707  -6.4809    1.01428 
 C                    -2.81015  -5.42469   0.47321 
 C                    -2.51268  -4.10672   0.8295 
 C                     0.35032  -1.94419   3.36916 
 C                     0.17429  -2.52185   4.64247 
 C                     1.17899  -2.45557   5.61339 
 C                     2.38161  -1.79683   5.33281 
 C                     2.57213  -1.20872   4.07847 
 C                     1.56792  -1.28992   3.10909 
 C                    -1.17396   3.27044  -1.25122 
 C                    -1.56532   2.59378  -2.43646 
 C                    -1.77757   3.37294  -3.59247 
 C                    -1.59706   4.75921  -3.60294 
 C                    -1.1776    5.40605  -2.43933 
 C                    -0.96989   4.66136  -1.27715 
 C                    -3.44976   0.17035  -1.98146 
 C                    -3.56586  -0.71698  -0.89553 
 C                    -4.81607  -1.04246  -0.35872 
 C                    -5.97929  -0.4973   -0.91167 
 C                    -5.88562   0.3827   -1.99646 
 C                    -4.63175   0.71704  -2.51904 
 C                    -1.5919    0.32583  -4.45912 
 C                    -2.61262  -0.25904  -5.22783 
 C                    -2.4136   -0.57833  -6.57703 
 C                    -1.1823   -0.31674  -7.18496 
 C                    -0.15177   0.26789  -6.43793 
 C                    -0.3588    0.58317  -5.09269 
 C                     1.92571   2.07647   2.50393 
 C                     3.13058   1.77058   1.80863 
 C                     4.34778   1.91326   2.50781 
 C                     4.39835   2.32039   3.84378 
 C                     3.20873   2.58376   4.52448 
 C                     1.99044   2.46093   3.85521 
 C                     3.12588   2.3966   -1.30212 
 C                     2.08784   2.35666  -2.25274 
 C                     1.95876   3.36239  -3.2152 
 C                     2.87346   4.41951  -3.25169 
 C                     3.91547   4.47196  -2.31869 
 C                     4.03592   3.47057  -1.34978 
 C                     4.86538   0.1148   -0.1196 
 C                     5.15194  -0.90457   0.81157 
 C                     6.28361  -1.71156   0.67597 
 C                     7.1586   -1.51144  -0.39897 
 C                     6.89397  -0.50418  -1.33173 
 C                     5.75545   0.29909  -1.19307 
 H                    -0.27114   0.76748   3.43056 
 H                     1.0983    3.24285   0.18593 
 H                    -2.93142   1.74661   0.19485 
 H                    -3.54311  -2.89526   3.42844 
 H                    -5.68246  -1.81479   4.03996 
 H                    -6.01059   0.62678   3.6019 
 H                    -4.16257   1.96271   2.61297 
 H                     0.09485  -4.69187   2.94673 
 H                    -0.43435  -7.0278    2.32489 
 H                    -2.29799  -7.5129    0.73727 
 H                    -3.62245  -5.62901  -0.22923 
 H                    -3.10274  -3.29808   0.39184 
 H                    -0.76412  -3.0287    4.88954 
 H                     1.01967  -2.91091   6.59457 
 H                     3.16303  -1.73228   6.09458 
 H                     3.49175  -0.65994   3.85986 
 H                     1.73     -0.80173   2.14866 
 H                    -2.07222   2.88155  -4.52295 
 H                    -1.7702    5.32664  -4.52121 
 H                    -1.01584   6.48716  -2.43201 
 H                    -0.65263   5.16457  -0.36013 
 H                    -2.65802  -1.10987  -0.43632 
 H                    -4.87998  -1.69826   0.51354 
 H                    -6.95691  -0.74615  -0.48991 
 H                    -6.79106   0.81879  -2.42766 
 H                    -4.57874   1.42746  -3.3504 
 H                    -3.57816  -0.48453  -4.7671 
 H                    -3.22174  -1.03711  -7.15348 
 H                    -1.02389  -0.56775  -8.23727 
 H                     0.81481   0.47521  -6.90536 
 H                     0.46215   1.02896  -4.5235 
 H                     5.28829   1.67964   2.00281 
 H                     5.36201   2.41774   4.35007 
 H                     3.22594   2.89007   5.57359 
 H                     1.0601    2.68383   4.38297 
 H                     1.3457    1.55638  -2.21703 
 H                     1.12326   3.33382  -3.91821 
 H                     2.76783   5.20951  -3.99995 
 H                     4.62969   5.29947  -2.33997 
 H                     4.84751   3.53604  -0.61787 
 H                     4.48401  -1.06842   1.6617 
 H                     6.48493  -2.49734   1.40895 
 H                     8.04637  -2.14018  -0.50737 
 H                     7.57449  -0.34363  -2.17217 
 H                     5.55877   1.07846  -1.93451 
 O                    -0.67925  -1.25205   0.67326 
 O                    -0.52319  -0.04817  -1.80538 
 O                     2.03722  -0.03878  -0.2029 
 Si                   -1.05519  -2.00459   2.1103 
 Si                   -1.74811   0.6991   -2.60675 
 Si                    3.25985   1.08928   0.03845 
 C                    -0.58066  -2.70293  -3.46399 
 C                     0.24913  -2.66491  -2.2347 
 C                     0.74158  -3.69353  -1.47323 
 C                     0.51858  -5.17419  -1.56085 
 C                     1.47883  -2.99997  -0.43958 
 H                    -0.64776  -3.72458  -3.87585 
 H                    -0.18364  -2.03546  -4.24309 
 H                    -1.60427  -2.34748  -3.25896 
 H                    -0.00606  -5.45967  -2.48328 
 H                    -0.08271  -5.51173  -0.70064 
 H                     1.48014  -5.71204  -1.51536 
 C                     2.49916  -3.59714   0.4667 
 H                     3.3164   -4.05998  -0.11691 
 H                     2.93712  -2.87328   1.1659 
 H                     2.0281   -4.40227   1.06078 
 Mo                    0.67268  -1.22708  -0.69606 


127 
[Mo]-B-TS-B�-Ph

Mo                   -0.36202  -0.05622   1.03793 
 Si                   -0.14227  -3.42394  -0.04578 
 Si                   -2.34      2.43986  -0.17611 
 Si                    2.85599   1.06954  -0.31817 
 O                    -0.02094  -1.8127    0.32882 
 O                    -0.97175   1.58381   0.22103 
 O                     1.40776   0.50042   0.20408 
 C                     0.27332  -1.41729  -2.7361 
 C                    -1.08532  -1.1133   -2.56541 
 H                    -1.80677  -1.9185   -2.4247 
 C                    -1.53477   0.21775  -2.5534 
 C                    -0.59811   1.24657  -2.72312 
 H                    -0.93006   2.28479  -2.73129 
 C                     0.76856   0.97088  -2.83432 
 C                     1.18891  -0.36424  -2.87128 
 H                     2.25033  -0.5911   -2.9777 
 C                     0.7788   -2.82116  -2.79774 
 C                     0.63502  -3.75646  -1.74169 
 C                     1.17403  -5.04727  -1.92281 
 H                     1.09268  -5.78231  -1.11763 
 C                     1.84149  -5.41847  -3.09143 
 H                     2.24849  -6.42766  -3.19387 
 C                     1.99645  -4.48309  -4.11733 
 H                     2.52515  -4.75011  -5.03606 
 C                     1.4705   -3.20026  -3.96426 
 H                     1.58573  -2.46835  -4.76758 
 C                    -2.977     0.54603  -2.36776 
 C                    -3.42527   1.53626  -1.44819 
 C                    -4.80186   1.8435   -1.43201 
 H                    -5.17449   2.60768  -0.74439 
 C                    -5.72319   1.18677  -2.25166 
 H                    -6.78219   1.45404  -2.21016 
 C                    -5.27882   0.17927  -3.11076 
 H                    -5.98604  -0.35507  -3.7505 
 C                    -3.91909  -0.12986  -3.166 
 H                    -3.56688  -0.8908   -3.86678 
 C                     1.75496   2.08645  -2.86045 
 C                     2.7285    2.22185  -1.83708 
 C                     3.63086   3.30034  -1.9328 
 H                     4.38802   3.43753  -1.15605 
 C                     3.57499   4.22447  -2.98098 
 H                     4.29093   5.0497   -3.02159 
 C                     2.58958   4.09542  -3.96239 
 H                     2.52268   4.81945  -4.77863 
 C                     1.68639   3.03271  -3.89607 
 H                     0.91591   2.92306  -4.66374 
 C                     0.82726  -4.3194    1.30536 
 C                     1.80349  -3.62213   2.04366 
 H                     1.97645  -2.56229   1.843 
 C                     2.55654  -4.26482   3.03174 
 H                     3.31204  -3.7054    3.5901 
 C                     2.34449  -5.62066   3.30419 
 H                     2.93317  -6.12437   4.07563 
 C                     1.37215  -6.32846   2.58918 
 H                     1.19582  -7.38611   2.80316 
 C                     0.62075  -5.68057   1.6032 
 H                    -0.14622  -6.24584   1.06496 
 C                    -1.91606  -4.07075  -0.04282 
 C                    -2.63557  -4.26758  -1.23749 
 H                    -2.15279  -4.07762  -2.20011 
 C                    -3.95832  -4.72197  -1.22243 
 H                    -4.49787  -4.86209  -2.16286 
 C                    -4.58594  -5.00429  -0.00451 
 H                    -5.61946  -5.36043   0.01078 
 C                    -3.8812   -4.84094   1.19338 
 H                    -4.36209  -5.07177   2.14781 
 C                    -2.56104  -4.38252   1.16976 
 H                    -2.02162  -4.26756   2.11391 
 C                    -3.32968   2.72684   1.4127 
 C                    -4.36408   1.87465   1.84313 
 H                    -4.68474   1.04536   1.2082 
 C                    -4.99669   2.06419   3.07626 
 H                    -5.79955   1.38962   3.38612 
 C                    -4.59857   3.1121    3.91407 
 H                    -5.09021   3.26139   4.87901 
 C                    -3.56754   3.96739   3.50981 
 H                    -3.25091   4.78837   4.15864 
 C                    -2.94495   3.77583   2.27191 
 H                    -2.14555   4.45812   1.96803 
 C                    -1.6826    4.09301  -0.79804 
 C                    -2.52831   5.15924  -1.1572 
 H                    -3.61508   5.04791  -1.08379 
 C                    -2.001     6.37263  -1.61084 
 H                    -2.67227   7.19089  -1.88575 
 C                    -0.61433   6.53868  -1.71621 
 H                    -0.20282   7.48558  -2.07634 
 C                     0.24114   5.48917  -1.3652 
 H                     1.32424   5.60008  -1.45986 
 C                    -0.29133   4.27989  -0.90687 
 H                     0.37523   3.45527  -0.64748 
 C                     3.60455   2.0955    1.08875 
 C                     3.07294   3.36345   1.3994 
 H                     2.2918    3.79533   0.76695 
 C                     3.51739   4.08459   2.51114 
 H                     3.08716   5.06495   2.73378 
 C                     4.51047   3.54914   3.34052 
 H                     4.85923   4.10958   4.21218 
 C                     5.05739   2.29631   3.04567 
 H                     5.83704   1.87509   3.68647 
 C                     4.60783   1.58023   1.92953 
 H                     5.04323   0.5999    1.71461 
 C                     3.9751   -0.39918  -0.71108 
 C                     5.32165  -0.26686  -1.09974 
 H                     5.77881   0.72603  -1.16566 
 C                     6.09393  -1.39097  -1.41191 
 H                     7.1387   -1.26982  -1.71179 
 C                     5.52837  -2.67088  -1.34784 
 H                     6.13028  -3.54843  -1.59976 
 C                     4.1906   -2.82148  -0.96786 
 H                     3.73178  -3.81283  -0.92907 
 C                     3.42775  -1.69382  -0.64957 
 H                     2.37876  -1.80447  -0.37191 
 C                     0.20192   0.42281   2.87372 
 C                    -1.86363  -0.60579   2.12841 
 C                    -1.1073    0.09674   3.19979 
 C                     1.26261   1.17031   3.58582 
 C                    -3.12266  -1.33151   2.42905 
 H                    -3.85343  -0.66747   2.92158 
 H                    -2.93706  -2.17207   3.12152 
 C                    -1.79943   0.48596   4.48405 
 H                    -2.63198   1.16954   4.25453 
 H                    -2.22796  -0.40552   4.96803 
 H                     1.30915   2.21777   3.24453 
 H                     1.10881   1.16093   4.67748 
 H                     2.2505    0.74004   3.36324 
 H                    -1.11101   0.98001   5.18175 
 H                    -3.5769   -1.74176   1.51775

127 
[Mo]-B�-Ph

Si                    8.03239  -0.43035   5.93475 
 Si                    6.57605   5.67964   3.87888 
 Si                    11.16152   3.57304   4.46675 
 O                     8.41369   1.16213   6.03958 
 O                     7.58299   4.88057   4.90566 
 O                     9.58568   3.17745   4.81059 
 C                     8.67329  -1.24808   4.33936 
 C                     9.01416  -2.61201   4.46787 
 H                     8.87608  -3.10957   5.43084 
 C                     9.55213  -3.35719   3.41707 
 H                     9.80357  -4.4107    3.56425 
 C                     9.7781   -2.73718   2.1871 
 H                     10.20681  -3.29669   1.35159 
 C                     9.44978  -1.39123   2.02885 
 H                     9.61709  -0.90743   1.06341 
 C                     8.88952  -0.63247   3.07682 
 C                     8.59601   0.79802   2.74787 
 C                     9.64288   1.60668   2.27672 
 H                     10.65835   1.2078    2.26053 
 C                     9.41699   2.93466   1.89636 
 C                     8.11119   3.43332   1.90251 
 H                     7.93447   4.45337   1.56427 
 C                     7.04614   2.66467   2.38937 
 C                     7.30651   1.34803   2.82367 
 H                     6.48879   0.73691   3.20838 
 C                     5.6681    3.23564   2.40654 
 C                     5.36634   4.52006   2.94555 
 C                     5.52181   6.84501   4.94064 
 C                     5.46878   8.23359   4.7256 
 H                     6.02651   8.67398   3.8941 
 C                     4.71498   9.0688    5.5602 
 H                     4.68862   10.14586   5.3731 
 C                     3.99981   8.52785   6.63266 
 H                     3.41193   9.17849   7.28574 
 C                     4.03938   7.14728   6.86574 
 H                     3.48001   6.71625   7.70107 
 C                     4.79191   6.32123   6.0274 
 H                     4.80832   5.2458    6.21952 
 C                     7.58256   6.70694   2.66281 
 C                     8.9549    6.92749   2.87915 
 H                     9.4398    6.48849   3.75257 
 C                     9.71505   7.67727   1.97713 
 H                     10.78339   7.81654   2.15452 
 C                     9.11334   8.22272   0.83859 
 H                     9.70883   8.8023    0.12797 
 C                     7.74931   8.01353   0.6047 
 H                     7.27569   8.43245  -0.2875 
 C                     6.99398   7.25976   1.50912 
 H                     5.93165   7.09121   1.30432 
 C                     4.02887   4.96      2.86085 
 H                     3.76143   5.9376    3.26951 
 C                     3.01416   4.18006   2.29804 
 H                     1.99034   4.56083   2.25641 
 C                     3.31955   2.91229   1.80063 
 H                     2.53945   2.28383   1.36316 
 C                     4.63656   2.45405   1.85387 
 H                     4.88126   1.47097   1.444 
 C                     10.54693   3.8728    1.63421 
 C                     11.36899   4.2721    2.717 
 C                     11.69693   4.86649   5.73399 
 C                     13.01686   4.94499   6.21583 
 H                     13.76933   4.23324   5.86352 
 C                     13.38672   5.91221   7.15784 
 H                     14.41761   5.95467   7.51984 
 C                     12.43619   6.8168    7.6421 
 H                     12.72226   7.57039   8.38084 
 C                     11.1166   6.75028   7.17979 
 H                     10.36751   7.45266   7.55596 
 C                     10.75149   5.78577   6.23498 
 H                     9.71444   5.74548   5.88884 
 C                     12.20688   2.01189   4.5936 
 C                     11.64263   0.8454    5.14038 
 H                     10.60764   0.87471   5.48222 
 C                     12.37443  -0.34361   5.21683 
 H                     11.90736  -1.23938   5.63463 
 C                     13.69202  -0.38365   4.7487 
 H                     14.26688  -1.31214   4.80385 
 C                     14.26984   0.7669    4.19804 
 H                     15.29627   0.73742   3.82203 
 C                     13.53019   1.95158   4.11569 
 H                     13.98906   2.83184   3.65414 
 C                     12.39687   5.19953   2.46612 
 H                     13.02972   5.54155   3.29066 
 C                     12.61657   5.71722   1.18561 
 H                     13.42255   6.43616   1.0166 
 C                     11.78744   5.32838   0.13055 
 H                     11.94007   5.73978  -0.8706 
 C                     10.75305   4.4165    0.35867 
 H                     10.09483   4.11759  -0.46131 
 C                     6.16859  -0.72967   6.07949 
 C                     5.38557  -1.2112    5.01496 
 H                     5.86041  -1.45148   4.05899 
 C                     4.0054   -1.39862   5.15574 
 H                     3.41602  -1.77104   4.31358 
 C                     3.38222  -1.11414   6.37502 
 H                     2.30482  -1.26097   6.48834 
 C                     4.14527  -0.64803   7.45295 
 H                     3.66435  -0.43077   8.41071 
 C                     5.52178  -0.45905   7.30225 
 H                     6.10635  -0.09913   8.15472 
 C                     8.83056  -1.25859   7.44135 
 C                     8.33481  -2.45521   7.9947 
 H                     7.45072  -2.92997   7.55793 
 C                     8.94317  -3.0485    9.10597 
 H                     8.54086  -3.97821   9.51779 
 C                     10.06231  -2.44812   9.69339 
 H                     10.54004  -2.90906   10.56222 
 C                     10.5623  -1.25164   9.16809 
 H                     11.43223  -0.7732    9.62649 
 C                     9.9487   -0.66349   8.05672 
 H                     10.34115   0.2765    7.66253 
 C                     6.01438   2.6994    5.90748 
 C                     6.32677   3.16789   7.20828 
 C                     7.7037    3.59548   7.54803 
 C                     4.69688   2.27238   5.39097 
 H                     4.8144    1.57979   4.5507 
 H                     4.09879   1.7661    6.16323 
 H                     4.13006   3.14021   5.01522 
 C                     5.29906   3.27043   8.30906 
 H                     5.19625   4.3232    8.6161 
 H                     4.32099   2.89289   7.98892 
 H                     5.63749   2.70067   9.18818 
 C                     8.17799   4.11943   8.8475 
 H                     7.56527   4.9763    9.17775 
 H                     8.12489   3.34356   9.63183 
 H                     9.2213    4.45548   8.76123 
 Mo                    7.93135   3.09084   5.7654 

127 
[Mo]-C-Ph

C                    -1.14759  -2.65128  -1.50179 
 C                    -2.14902  -2.39448  -0.55513 
 C                    -2.94821  -1.24472  -0.63667 
 C                    -2.75977  -0.36656  -1.71248 
 C                    -1.76684  -0.59975  -2.6752 
 C                    -0.982    -1.75614  -2.56897 
 C                    -0.27576  -3.85752  -1.39317 
 C                     0.49869  -4.14484  -0.23566 
 C                     1.26895  -5.32537  -0.2351 
 C                     1.30182  -6.19392  -1.32992 
 C                     0.56306  -5.88379  -2.47325 
 C                    -0.21553  -4.72545  -2.49768 
 C                    -3.98373  -0.97342   0.40284 
 C                    -4.02513   0.23754   1.147 
 C                    -5.06334   0.39819   2.08675 
 C                    -6.02341  -0.59264   2.312 
 C                    -5.95174  -1.79132   1.59973 
 C                    -4.93942  -1.9731    0.6559 
 C                    -1.56381   0.36843  -3.79239 
 C                    -0.30781   0.97902  -4.06058 
 C                    -0.22586   1.86147  -5.15697 
 C                    -1.33212   2.15816  -5.95849 
 C                    -2.5675    1.57837  -5.66418 
 C                    -2.67491   0.69281  -4.59056 
 C                     2.33388  -3.34424   2.0871 
 C                     3.50858  -3.25732   1.31215 
 C                     4.77131  -3.41646   1.88788 
 C                     4.88561  -3.66804   3.26092 
 C                     3.73313  -3.76073   4.04688 
 C                     2.4706   -3.59961   3.4628 
 C                    -0.73667  -3.19879   2.50044 
 C                    -0.96786  -4.43708   3.13068 
 C                    -2.05028  -4.61473   3.99883 
 C                    -2.93259  -3.55573   4.2419 
 C                    -2.72379  -2.32101   3.61899 
 C                    -1.63124  -2.1436    2.76409 
 C                    -2.68951   2.50543   2.72066 
 C                    -2.49234   1.76073   3.90161 
 C                    -2.38015   2.38811   5.1447 
 C                    -2.46468   3.78333   5.23259 
 C                    -2.66469   4.53997   4.07414 
 C                    -2.77535   3.90423   2.83129 
 C                    -2.99361   2.80973  -0.35123 
 C                    -4.17447   3.57496  -0.41611 
 C                    -4.42633   4.42487  -1.49828 
 C                    -3.50285   4.51491  -2.54626 
 C                    -2.32755   3.75812  -2.50247 
 C                    -2.07306   2.92147  -1.41091 
 C                     2.31237   2.32297  -3.2009 
 C                     1.75173   3.5953   -2.96665 
 C                     2.5293    4.75389  -3.03399 
 C                     3.89314   4.663    -3.33953 
 C                     4.46792   3.41123  -3.57844 
 C                     3.68234   2.25406  -3.50904 
 C                     2.22098  -0.76742  -3.37633 
 C                     2.7405   -0.97062  -4.66973 
 C                     3.41561  -2.15036  -5.00008 
 C                     3.57112  -3.15851  -4.04164 
 C                     3.05678  -2.97726  -2.75381 
 C                     2.39732  -1.78896  -2.42354 
 C                     2.26955   1.74918   0.86049 
 C                     2.1649    0.76458   1.92104 
 C                     1.27881   1.91566   1.91176 
 C                     3.02533   0.00804   2.86774 
 H                    -2.30176  -3.09069   0.26926 
 H                    -3.38265   0.52403  -1.79476 
 H                    -0.21705  -1.95747  -3.31868 
 H                     1.88268  -5.5645    0.63731 
 H                     1.91281  -7.09959  -1.29281 
 H                     0.58798  -6.54274  -3.34511 
 H                    -0.80398  -4.48773  -3.38742 
 H                    -5.11215   1.31494   2.68038 
 H                    -6.81326  -0.43271   3.05057 
 H                    -6.68399  -2.58408   1.7738 
 H                    -4.88942  -2.90568   0.08823 
 H                     0.72425   2.35351  -5.38121 
 H                    -1.22997   2.84938  -6.79913 
 H                    -3.44716   1.80985  -6.27046 
 H                    -3.63829   0.22816  -4.36606 
 H                     3.439    -3.05165   0.24033 
 H                     5.6683   -3.34162   1.26724 
 H                     5.87205  -3.79173   3.71586 
 H                     3.81659  -3.95631   5.1194 
 H                     1.58024  -3.66565   4.09416 
 H                    -0.30094  -5.28367   2.93778 
 H                    -2.21248  -5.58413   4.47798 
 H                    -3.78921  -3.69694   4.90638 
 H                    -3.43002  -1.50144   3.7741 
 H                    -1.50165  -1.18394   2.26032 
 H                    -2.41596   0.67091   3.85137 
 H                    -2.22392   1.78998   6.04648 
 H                    -2.37547   4.2783    6.20335 
 H                    -2.73122   5.62953   4.13701 
 H                    -2.9215    4.51226   1.93426 
 H                    -4.91836   3.50435   0.38417 
 H                    -5.34947   5.01007  -1.52954 
 H                    -3.70508   5.16544  -3.40137 
 H                    -1.61995   3.79368  -3.33459 
 H                    -1.1658    2.31461  -1.40849 
 H                     0.69094   3.68505  -2.7163 
 H                     2.07337   5.72953  -2.84508 
 H                     4.5051    5.5675   -3.3915 
 H                     5.53218   3.33426  -3.81705 
 H                     4.14972   1.28206  -3.68913 
 H                     2.61113  -0.20224  -5.43889 
 H                     3.81088  -2.28879  -6.01014 
 H                     4.08172  -4.0894   -4.30239 
 H                     3.14152  -3.77504  -2.01181 
 H                     1.97581  -1.67675  -1.42305 
 Mo                    0.63051   0.4911    0.52237 
 O                     0.69767  -1.43173   0.70491 
 O                    -1.23573   0.85347   0.87424 
 O                     0.73151   0.74199  -1.3924 
 Si                    0.67102  -2.98694   1.26481 
 Si                   -2.6989    1.59906   1.06326 
 Si                    1.23674   0.78767  -2.96634 
 C                     3.30845   2.53368   0.14303 
 C                     0.78079   2.97203   2.83208 
 H                     0.17632   3.71672   2.29298 
 H                     1.62973   3.49711   3.30468 
 H                     0.14904   2.54979   3.62658 
 H                     2.86128   3.33816  -0.45796 
 H                     3.88536   1.89478  -0.54213 
 H                     4.01179   2.98745   0.86356 
 H                     3.67912  -0.69956   2.33831 
 H                     2.41767  -0.57394   3.57684 
 H                     3.65907   0.70235   3.44728 

127 
[Mo]-B-TS

C                    -0.94155  -2.58742  -1.3939 
 C                    -1.83264  -2.26388  -0.36188 
 C                    -2.62138  -1.10276  -0.41368 
 C                    -2.52892  -0.27591  -1.54249 
 C                    -1.6371   -0.57126  -2.58193 
 C                    -0.86919  -1.73993  -2.50837 
 C                    -0.0647   -3.79211  -1.31818 
 C                     0.80095  -4.03929  -0.21814 
 C                     1.59921  -5.19958  -0.25103 
 C                     1.56413  -6.09496  -1.3243 
 C                     0.72637  -5.83128  -2.40937 
 C                    -0.07584  -4.68853  -2.40122 
 C                    -3.5695   -0.79548   0.69542 
 C                    -3.64141   0.46903   1.34576 
 C                    -4.62642   0.63501   2.34419 
 C                    -5.49465  -0.39235   2.72103 
 C                    -5.38752  -1.63866   2.10272 
 C                    -4.43588  -1.828     1.10133 
 C                    -1.46465   0.38073  -3.71753 
 C                    -0.21023   0.99597  -3.97137 
 C                    -0.12061   1.88148  -5.06288 
 C                    -1.22131   2.16657  -5.87753 
 C                    -2.45582   1.57503  -5.59894 
 C                    -2.57192   0.69128  -4.52365 
 C                     2.7192   -3.20041   2.03191 
 C                     3.86827  -2.65117   1.4285 
 C                     5.13656  -2.84405   1.98379 
 C                     5.28026  -3.59409   3.15757 
 C                     4.15149  -4.14961   3.76847 
 C                     2.88355  -3.95188   3.20871 
 C                    -0.34203  -3.119     2.51469 
 C                    -0.73764  -4.43013   2.84668 
 C                    -1.78768  -4.66566   3.74072 
 C                    -2.47553  -3.58897   4.31129 
 C                    -2.10391  -2.28027   3.98686 
 C                    -1.04521  -2.05002   3.10341 
 C                    -2.5011    2.99629   2.65341 
 C                    -2.23913   2.35902   3.88411 
 C                    -2.08      3.09527   5.06018 
 C                    -2.17943   4.49173   5.029 
 C                    -2.43945   5.1426    3.81924 
 C                    -2.59784   4.39936   2.64288 
 C                    -3.00133   3.02475  -0.42285 
 C                    -4.23951   3.68833  -0.50937 
 C                    -4.58      4.42469  -1.64944 
 C                    -3.68941   4.49967  -2.72694 
 C                    -2.4566    3.8418   -2.65938 
 C                    -2.11512   3.11804  -1.51378 
 C                     2.33934   2.34626  -2.92983 
 C                     1.73057   3.59604  -2.69097 
 C                     2.48566   4.76983  -2.61057 
 C                     3.8761    4.71916  -2.77189 
 C                     4.49955   3.49203  -3.01757 
 C                     3.73626   2.32038  -3.09474 
 C                     2.35536  -0.71399  -3.35594 
 C                     2.91207  -0.84604  -4.64197 
 C                     3.66236  -1.97498  -4.98911 
 C                     3.86244  -2.99785  -4.05356 
 C                     3.31303  -2.88526  -2.77186 
 C                     2.57128  -1.75058  -2.42784 
 C                     2.21933   1.8743    1.22782 
 C                     1.36968   0.59849   2.59807 
 C                     1.51797   2.03506   2.39748 
 C                     2.08083  -0.18239   3.64589 
 H                    -1.91082  -2.91916   0.50437 
 H                    -3.1472    0.61848  -1.61229 
 H                    -0.16795  -1.97147  -3.31101 
 H                     2.28624  -5.40065   0.57554 
 H                     2.19873  -6.985    -1.31705 
 H                     0.69453  -6.51328  -3.2631 
 H                    -0.73648  -4.48574  -3.24787 
 H                    -4.71129   1.59357   2.86103 
 H                    -6.2417   -0.21913   3.49984 
 H                    -6.04738  -2.46112   2.39066 
 H                    -4.36835  -2.79685   0.60134 
 H                     0.82966   2.38166  -5.27136 
 H                    -1.11749   2.85917  -6.71705 
 H                    -3.32906   1.80036  -6.21679 
 H                    -3.53499   0.22291  -4.30399 
 H                     3.76825  -2.05687   0.51565 
 H                     6.01587  -2.40802   1.50163 
 H                     6.27101  -3.74421   3.59494 
 H                     4.25784  -4.73451   4.6862 
 H                     2.00868  -4.38097   3.70609 
 H                    -0.23373  -5.2856    2.38543 
 H                    -2.07831  -5.6916    3.98276 
 H                    -3.30733  -3.77027   4.99715 
 H                    -2.65369  -1.4342    4.40766 
 H                    -0.78117  -1.02227   2.8441 
 H                    -2.15337   1.26899   3.92393 
 H                    -1.8747    2.58129   6.00303 
 H                    -2.05416   5.07093   5.94769 
 H                    -2.5183    6.23265   3.79003 
 H                    -2.79448   4.9223    1.70267 
 H                    -4.95404   3.62976   0.31807 
 H                    -5.54581   4.93464  -1.70113 
 H                    -3.96144   5.06313  -3.62351 
 H                    -1.76899   3.8675   -3.50825 
 H                    -1.16482   2.58124  -1.47675 
 H                     0.64671   3.65722  -2.55745 
 H                     1.99014   5.72594  -2.4207 
 H                     4.47007   5.63485  -2.70761 
 H                     5.5845    3.44601  -3.14662 
 H                     4.24039   1.36748  -3.28005 
 H                     2.75608  -0.06137  -5.38986 
 H                     4.08655  -2.0618   -5.99345 
 H                     4.43969  -3.8852   -4.3279 
 H                     3.44231  -3.68814  -2.04138 
 H                     2.12141  -1.67341  -1.43637 
 O                     1.10167  -1.30503   0.67101 
 O                    -0.9138    1.58658   0.79617 
 O                     0.78824   0.53956  -1.2989 
 Si                    1.03612  -2.85512   1.24903 
 Si                   -2.51855   1.97933   1.06338 
 Si                    1.30114   0.76167  -2.83473 
 C                     3.34765   2.58851   0.58728 
 C                     1.14568   3.21731   3.22843 
 H                     0.14325   3.57511   2.94523 
 H                     1.85909   4.04152   3.07422 
 H                     1.10877   2.95551   4.29601 
 H                     4.08948   1.87362   0.19767 
 H                     3.84192   3.30004   1.26858 
 H                     2.96861   3.13035  -0.29665 
 H                     2.13075   0.37019   4.60033 
 H                     3.11464  -0.40241   3.32615 
 H                     1.59225  -1.15233   3.816 
 Mo                    0.67935   0.58707   0.71021 
 
127 
[Mo]-D-TS-Ph

C                    -1.20408   0.96919   2.39105 
 C                     0.16405   1.24704   2.28596 
 C                     0.66097   1.96132   1.1932 
 C                    -0.25049   2.42968   0.22157 
 C                    -1.61672   2.14406   0.29363 
 C                    -2.08764   1.45819   1.42255 
 C                    -1.67996  -0.05299   3.36479 
 C                    -2.07594  -1.3201    2.86429 
 C                    -2.57372  -2.26365   3.78371 
 C                    -2.63279  -1.99354   5.15416 
 C                    -2.18765  -0.75949   5.63666 
 C                    -1.71928   0.20592   4.74189 
 C                    -2.59709   2.5981   -0.75461 
 C                    -2.86151   1.98748  -2.02346 
 C                    -3.89983   2.57304  -2.7893 
 C                    -4.63969   3.68389  -2.38012 
 C                    -4.36857   4.26319  -1.14293 
 C                    -3.36317   3.7111   -0.35096 
 C                     2.12685   2.20036   0.99003 
 C                     3.09316   1.17141   0.74579 
 C                     4.39365   1.5939    0.39467 
 C                     4.7648    2.93999   0.31059 
 C                     3.82247   3.92798   0.58779 
 C                     2.51849   3.54965   0.91449 
 H                     0.84671   0.84702   3.03277 
 H                     0.11155   3.00742  -0.62702 
 H                    -3.14977   1.22326   1.50916 
 H                    -2.91792  -3.23907   3.42799 
 H                    -3.01919  -2.74824   5.84426 
 H                    -2.21635  -0.54357   6.70794 
 H                    -1.38784   1.18076   5.10909 
 H                    -4.15963   2.14094  -3.75664 
 H                    -5.42636   4.0818   -3.02623 
 H                    -4.93399   5.12963  -0.79047 
 H                    -3.15117   4.14994   0.62719 
 H                     5.15543   0.84514   0.17092 
 H                     5.78758   3.20719   0.0324 
 H                     4.09079   4.98658   0.54031 
 H                     1.76635   4.31939   1.10522 
 O                    -0.90259  -0.79826   0.22481 
 O                    -1.27414  -0.72927  -2.44644 
 O                     1.77254  -1.48505  -0.06838 
 Si                   -1.94095  -1.81246   1.02964 
 Si                   -2.07946   0.5674   -3.10534 
 Si                    2.88707  -0.7405    0.917 
 C                     2.0329   -1.61636  -3.30507 
 C                     1.05408   0.67345  -1.72301 
 C                     1.13479  -2.45259  -3.30304 
 C                     0.12753  -3.49687  -3.48023 
 H                     0.34487  -4.06238  -4.4008 
 H                     0.12878  -4.19617  -2.63262 
 H                    -0.87476  -3.0479   -3.56312 
 C                     1.7483    1.86407  -2.23497 
 H                     1.15244   2.36528  -3.01209 
 H                     1.97718   2.584    -1.43912 
 H                     2.71411   1.57211  -2.67257 
 C                     3.24847  -0.84479  -3.56644 
 H                     3.97162  -1.484    -4.09724 
 H                     3.02457   0.02682  -4.19938 
 H                     3.72004  -0.49885  -2.63575 
 C                    -1.36443  -3.61772   0.86399 
 C                    -1.51045  -4.22514  -0.40068 
 C                    -0.79502  -4.39243   1.89068 
 C                    -1.10057  -5.54191  -0.63158 
 H                    -1.96681  -3.66056  -1.21948 
 C                    -0.3744   -5.70841   1.66681 
 H                    -0.6787   -3.97067   2.88971 
 C                    -0.52506  -6.28734   0.40359 
 H                    -1.23744  -5.99249  -1.61858 
 H                     0.0691   -6.28291   2.48433 
 H                    -0.20332  -7.31709   0.2272 
 C                    -3.68839  -1.79296   0.28839 
 C                    -4.51392  -2.93274   0.37357 
 C                    -4.23665  -0.64164  -0.30177 
 C                    -5.82798  -2.9164   -0.10756 
 H                    -4.12743  -3.8556    0.81511 
 C                    -5.54655  -0.61565  -0.78698 
 H                    -3.626     0.24936  -0.40913 
 C                    -6.34937  -1.75561  -0.68964 
 H                    -6.4458   -3.81549  -0.03107 
 H                    -5.92821   0.29347  -1.25898 
 H                    -7.37292  -1.74437  -1.07352 
 C                    -0.92716   1.44592  -4.32737 
 C                    -0.02182   0.65691  -5.06418 
 C                    -0.90239   2.83757  -4.53097 
 C                     0.887     1.23478  -5.95475 
 H                    -0.0116   -0.42556  -4.91919 
 C                     0.00151   3.4232   -5.42631 
 H                    -1.58643   3.4812   -3.97181 
 C                     0.90342   2.62347  -6.13511 
 H                     1.5857    0.60208  -6.50945 
 H                     0.00639   4.50782  -5.56431 
 H                     1.61571   3.07953  -6.82786 
 C                    -3.43091  -0.29521  -4.12357 
 C                    -3.98236  -1.50455  -3.65611 
 C                    -3.84431   0.16843  -5.38755 
 C                    -4.93107  -2.20588  -4.40696 
 H                    -3.66591  -1.90111  -2.68976 
 C                    -4.79181  -0.52935  -6.14468 
 H                    -3.4108    1.08554  -5.799 
 C                    -5.34168  -1.71784  -5.65229 
 H                    -5.35198  -3.136    -4.01534 
 H                    -5.09663  -0.14823  -7.12328 
 H                    -6.08303  -2.26535  -6.24077 
 C                     4.52987  -1.5957    0.50882 
 C                     5.67648  -1.47166   1.31805 
 C                     4.60726  -2.44179  -0.61371 
 C                     6.86095  -2.14559   1.00636 
 H                     5.64833  -0.84102   2.21168 
 C                     5.78989  -3.11999  -0.93136 
 H                     3.72011  -2.58206  -1.23597 
 C                     6.92148  -2.96956  -0.12398 
 H                     7.73854  -2.03248   1.64875 
 H                     5.82559  -3.77221  -1.80858 
 H                     7.84661  -3.49846  -0.36863 
 C                     2.48338  -1.0788    2.72487 
 C                     3.10211  -0.35353   3.76172 
 C                     1.51465  -2.03488   3.06882 
 C                     2.75785  -0.57464   5.09869 
 H                     3.84077   0.41871   3.52483 
 C                     1.15527  -2.24982   4.40264 
 H                     1.02163  -2.59179   2.27169 
 C                     1.77627  -1.51982   5.42045 
 H                     3.24334   0.0019    5.8909 
 H                     0.37117  -2.96861   4.65236 
 H                     1.48752  -1.67851   6.46275 
 Mo                    0.33558  -0.85829  -1.28972 


82
[W]-Ar�

C                    -1.91089   1.81252   2.09783 
 C                    -0.62155   2.01645   2.61296 
 C                     0.34405   2.74163   1.89826 
 C                    -0.01041   3.28911   0.65547 
 C                    -1.28911   3.09819   0.11161 
 C                    -2.23357   2.37088   0.85174 
 C                    -2.94359   1.05628   2.86931 
 C                    -2.77165  -0.28484   3.30742 
 C                    -3.81398  -0.86815   4.05798 
 C                    -4.98863  -0.17911   4.36935 
 C                    -5.15639   1.12923   3.91119 
 C                    -4.14166   1.73326   3.16747 
 C                    -1.63726   3.69755  -1.21251 
 C                    -2.08018   2.93156  -2.32464 
 C                    -2.40872   3.62343  -3.50894 
 C                    -2.30498   5.01254  -3.61629 
 C                    -1.84323   5.75133  -2.52486 
 C                    -1.51178   5.0939   -1.33909 
 C                     1.70256   2.95914   2.47986 
 C                     2.90704   2.6034    1.81345 
 C                     4.12486   2.89994   2.46101 
 C                     4.17659   3.51321   3.71533 
 C                     2.98604   3.83233   4.37109 
 C                     1.76545   3.55353   3.75463 
 C                     0.67094  -1.90569  -0.97881 
 H                    -0.36079   1.59618   3.58525 
 H                     0.72374   3.87282   0.09901 
 H                    -3.23693   2.22865   0.44737 
 H                    -3.71767  -1.90213   4.40202 
 H                    -5.77178  -0.66631   4.95591 
 H                    -6.07196   1.68259   4.13574 
 H                    -4.26458   2.76302   2.82212 
 H                    -2.74368   3.06229  -4.38636 
 H                    -2.57203   5.51233  -4.55098 
 H                    -1.74544   6.83796  -2.5923 
 H                    -1.16408   5.67151  -0.47867 
 H                     5.07024   2.63078   1.98182 
 H                     5.14165   3.72807   4.18143 
 H                     3.00467   4.3028    5.35759 
 H                     0.83265   3.81949   4.25837 
 W                     0.17453  -0.41077  -0.17102 
 O                    -0.63223  -0.90615   1.45906 
 O                    -1.05796   0.42945  -1.31577 
 O                     1.72257   0.64242   0.03343 
 Si                   -1.30891  -1.42576   2.89701 
 Si                   -2.17032   1.03629  -2.40836 
 Si                    3.04972   1.65287   0.17261 
 C                     1.0248   -3.11387  -1.67391 
 C                     1.3998   -4.28208  -0.96851 
 C                     0.9961   -3.16946  -3.08838 
 C                     1.73045  -5.45325  -1.65129 
 H                     1.42452  -4.25318   0.12373 
 C                     1.32701  -4.34444  -3.76392 
 H                     0.70794  -2.27379  -3.64459 
 C                     1.69613  -5.49237  -3.05097 
 H                     2.01719  -6.34522  -1.08733 
 H                     1.29758  -4.36636  -4.85688 
 H                     1.95547  -6.41132  -3.58275 
 C                     3.07538   2.76868  -1.33934 
 H                     3.85369   3.54351  -1.24317 
 H                     3.29834   2.16772  -2.23658 
 H                     2.10777   3.26801  -1.49737 
 C                     4.58861   0.57445   0.20054 
 H                     5.51841   1.16204   0.13403 
 H                     4.62914  -0.03807   1.11517 
 H                     4.55651  -0.10478  -0.66722 
 C                    -1.67477   0.44234  -4.12063 
 H                    -0.70021   0.86359  -4.41479 
 H                    -1.58156  -0.65614  -4.09751 
 H                    -2.41448   0.70341  -4.89431 
 C                    -3.85922   0.36482  -1.93619 
 H                    -4.09384   0.57697  -0.88215 
 H                    -4.65017   0.80845  -2.56291 
 H                    -3.87998  -0.7286   -2.07684 
 C                    -1.92136  -3.18421   2.64396 
 H                    -1.09397  -3.79055   2.23947 
 H                    -2.26032  -3.65577   3.58026 
 H                    -2.75146  -3.21231   1.9203 
 C                     0.03484  -1.38213   4.20926 
 H                    -0.37391  -1.63917   5.2003 
 H                     0.82191  -2.11342   3.96106 
 H                     0.50261  -0.38816   4.27645


92
[W]-Ar�-TS

C                    -1.37774   0.53195   1.94148 
 C                    -0.11278   1.00727   2.32008 
 C                     0.56869   1.94518   1.53433 
 C                    -0.05474   2.42521   0.37157 
 C                    -1.30813   1.95107  -0.04211 
 C                    -1.96274   1.00424   0.76095 
 C                    -2.11876  -0.43632   2.81349 
 C                    -1.95826  -1.83939   2.70853 
 C                    -2.71355  -2.65476   3.57722 
 C                    -3.5971   -2.12149   4.51823 
 C                    -3.74513  -0.73494   4.61173 
 C                    -3.00967   0.09525   3.76333 
 C                    -1.8854   -3.59161   0.16611 
 C                     0.20639  -4.00896   2.38461 
 C                    -1.92848   2.49879  -1.28591 
 C                    -2.33571   1.69241  -2.3823 
 C                    -2.91412   2.34487  -3.49198 
 C                    -3.0836    3.73033  -3.54561 
 C                    -2.65773   4.51357  -2.47037 
 C                    -2.08587   3.8973   -1.35707 
 C                    -3.74349  -1.0459   -2.12892 
 C                    -1.65877  -0.58303  -4.35034 
 C                     1.89209   2.51374   1.94078 
 C                     3.09939   1.76498   1.97102 
 C                     4.26796   2.44129   2.38312 
 C                     4.26877   3.79083   2.74656 
 C                     3.07838   4.51756   2.69163 
 C                     1.90551   3.878     2.28732 
 C                     5.12829  -0.41001   1.14602 
 C                     2.69799  -1.21242   2.82245 
 H                     0.34105   0.64622   3.24435 
 H                     0.45905   3.17573  -0.23025 
 H                    -2.94763   0.6369    0.46675 
 H                    -2.61087  -3.74356   3.5195 
 H                    -4.16629  -2.78413   5.17571 
 H                    -4.43123  -0.29923   5.34294 
 H                    -3.12194   1.18064   3.83237 
 H                    -3.23466   1.7548   -4.35569 
 H                    -3.53741   4.19493  -4.42502 
 H                    -2.77487   5.6002   -2.49389 
 H                    -1.76519   4.50639  -0.50803 
 H                     5.21882   1.90405   2.41468 
 H                     5.19819   4.27244   3.06216 
 H                     3.05922   5.57608   2.96442 
 H                     0.96778   4.43879   2.2487 
 O                     0.18086  -1.63629   0.73962 
 O                    -0.9088   -0.75719  -1.58927 
 O                     2.49816  -0.3742    0.03689 
 Si                   -0.83199  -2.7311    1.46736 
 Si                   -2.11823  -0.19491  -2.55884 
 Si                    3.29777  -0.06538   1.45586 
 C                     2.38919  -1.38729  -4.25841 
 C                     1.85448  -0.71022  -3.0585 
 C                     1.53179   0.37959  -2.48945 
 C                     1.46042  -2.46984  -1.81562 
 H                     3.28073  -1.98902  -4.02789 
 H                     2.65821  -0.61983  -5.00113 
 H                     1.64286  -2.06366  -4.7024 
 H                    -4.57264  -0.60104  -2.70362 
 H                    -3.97828  -0.94443  -1.05766 
 H                    -3.69736  -2.12076  -2.36869 
 H                    -0.77163  -0.00672  -4.65809 
 H                    -2.47257  -0.37846  -5.06432 
 H                    -1.4073   -1.65463  -4.42323 
 H                    -2.61436  -4.28064   0.62282 
 H                    -1.23923  -4.16655  -0.51811 
 H                    -2.42743  -2.84391  -0.42951 
 H                     0.91423  -4.47761   1.68038 
 H                    -0.41797  -4.80625   2.81994 
 H                     0.78855  -3.54364   3.19456 
 H                     2.98889  -2.2518    2.59886 
 H                     1.60425  -1.18079   2.90248 
 H                     3.13992  -0.92672   3.79141 
 H                     5.22037  -1.42852   0.73324 
 H                     5.73197  -0.36729   2.06733 
 H                     5.55907   0.29336   0.41517 
 C                     1.72454  -3.75226  -2.40578 
 C                     2.99877  -4.35239  -2.29938 
 C                     0.69363  -4.43697  -3.08875 
 C                     3.23368  -5.60484  -2.86676 
 H                     3.79126  -3.82173  -1.76677 
 C                     0.93542  -5.69017  -3.65086 
 H                    -0.29052  -3.96877  -3.16292 
 C                     2.20446  -6.27341  -3.54208 
 H                     4.22105  -6.06512  -2.78178 
 H                     0.13419  -6.21624  -4.17547 
 H                     2.3918   -7.25543  -3.9837 
 C                     1.51586   1.85373  -2.59448 
 H                     1.96856   2.18512  -3.54321 
 H                     0.48504   2.23386  -2.54011 
 H                     2.0759    2.29618  -1.75641 
 W                     0.92429  -1.01747  -0.94122


92
[W]-C�

C                    -1.53988   1.14655   1.86095 
 C                    -0.21516   0.90592   2.24954 
 C                     0.85989   1.54063   1.59684 
 C                     0.57712   2.40686   0.53064 
 C                    -0.7355    2.62116   0.09108 
 C                    -1.78656   2.01172   0.78722 
 C                    -2.69918   0.5385    2.58762 
 C                    -3.09037  -0.81342   2.4258 
 C                    -4.20824  -1.26706   3.15687 
 C                    -4.92453  -0.43026   4.01568 
 C                    -4.53692   0.90483   4.15474 
 C                    -3.43476   1.3801    3.44157 
 C                    -1.01111   3.50064  -1.0806 
 C                    -1.66523   3.01243  -2.24291 
 C                    -1.91695   3.93282  -3.28104 
 C                    -1.53687   5.27558  -3.19626 
 C                    -0.86543   5.73155  -2.05996 
 C                    -0.60479   4.8447   -1.01333 
 C                     2.26474   1.33933   2.05574 
 C                     3.34904   1.07007   1.17309 
 C                     4.63852   0.96608   1.73596 
 C                     4.87468   1.10256   3.10602 
 C                     3.79895   1.33498   3.96472 
 C                     2.51248   1.45184   3.43797 
 H                    -0.01521   0.20966   3.06695 
 H                     1.39388   2.92354   0.02844 
 H                    -2.81601   2.21045   0.48592 
 H                    -4.53882  -2.30471   3.04877 
 H                    -5.78566  -0.81673   4.56709 
 H                    -5.09011   1.57624   4.81672 
 H                    -3.12693   2.42377   3.54732 
 H                    -2.41102   3.59545  -4.19568 
 H                    -1.75284   5.95848  -4.02212 
 H                    -0.54969   6.77536  -1.98388 
 H                    -0.09325   5.19832  -0.11417 
 H                     5.49356   0.752     1.08931 
 H                     5.89098   1.0162    3.49883 
 H                     3.95927   1.43627   5.0412 
 H                     1.67581   1.66313   4.1082 
 W                     0.16285  -1.05356  -0.94371 
 O                    -1.41304  -1.26388   0.0917 
 O                    -0.81214   0.23361  -2.01754 
 O                     1.79175  -0.08012  -1.0169 
 Si                   -2.23607  -2.0774    1.30209 
 Si                   -2.07553   1.1777   -2.56239 
 Si                    3.24867   0.67262  -0.68809 
 C                     0.13841  -2.77173  -1.77897 
 C                     1.37594  -3.14821  -1.03897 
 C                     1.39813  -2.45781   0.14105 
 C                    -0.82815  -3.62321  -2.43669 
 C                    -1.96782  -3.06201  -3.06221 
 C                    -0.7031   -5.03208  -2.43009 
 C                    -2.93666  -3.87158  -3.64936 
 H                    -2.07565  -1.97687  -3.06861 
 C                    -1.68062  -5.83936  -3.01466 
 H                     0.16182  -5.49198  -1.94845 
 C                    -2.80095  -5.26671  -3.6284 
 H                    -3.80888  -3.41317  -4.12297 
 H                    -1.56723  -6.92656  -2.99055 
 H                    -3.56331  -5.90182  -4.08624 
 C                    -2.21511   0.91796  -4.42429 
 H                    -1.32912   1.30364  -4.95321 
 H                    -2.29372  -0.16121  -4.63277 
 H                    -3.11071   1.40438  -4.84463 
 C                    -3.65637   0.5648   -1.73922 
 H                    -4.47199   1.30296  -1.80574 
 H                    -3.98815  -0.36175  -2.23691 
 H                    -3.47293   0.32527  -0.68282 
 C                     4.61351  -0.54815  -1.12636 
 H                     4.63567  -1.38972  -0.41793 
 H                     4.41092  -0.95012  -2.13256 
 H                     5.61112  -0.08094  -1.14482 
 C                     3.39243   2.1768   -1.80675 
 H                     2.50863   2.829    -1.75214 
 H                     4.2825    2.77289  -1.54585 
 H                     3.49957   1.84189  -2.8518 
 C                    -3.50811  -3.16329   0.44771 
 H                    -4.21811  -2.5445   -0.12342 
 H                    -2.98941  -3.82695  -0.26311 
 H                    -4.07775  -3.78851   1.15374 
 C                    -1.03604  -3.10492   2.31689 
 H                    -1.56871  -3.6283    3.12788 
 H                    -0.53067  -3.85109   1.68383 
 H                    -0.26637  -2.45887   2.76617 
 C                     2.50215  -3.94627  -1.66069 
 H                     2.49114  -4.98496  -1.28875 
 H                     2.40012  -3.98073  -2.75528 
 H                     3.4853   -3.51863  -1.41059 
 C                     2.42625  -2.51426   1.20994 
 H                     1.99469  -3.03073   2.08584 
 H                     3.33831  -3.06901   0.9256 
 H                     2.70523  -1.50817   1.55959


92
[W]-ent-C�

C                    -1.38393   0.49766   2.00971 
 C                    -0.11257   0.97463   2.36084 
 C                     0.55065   1.91509   1.5608 
 C                    -0.10302   2.39797   0.41545 
 C                    -1.35378   1.90417   0.01804 
 C                    -1.99058   0.95674   0.83418 
 C                    -2.10911  -0.45415   2.90996 
 C                    -1.98119  -1.85878   2.80001 
 C                    -2.71872  -2.6594    3.69838 
 C                    -3.55296  -2.10803   4.67285 
 C                    -3.66729  -0.71872   4.77238 
 C                    -2.94896   0.0959    3.89523 
 C                    -2.05516  -3.62446   0.27132 
 C                     0.08783  -4.10215   2.43136 
 C                    -1.9622    2.41087  -1.24653 
 C                    -2.36079   1.56477  -2.31413 
 C                    -2.90053   2.17928  -3.46463 
 C                    -3.04036   3.56386  -3.58272 
 C                    -2.6279    4.38479  -2.53055 
 C                    -2.09559   3.80661  -1.3791 
 C                    -3.87162  -1.09953  -1.9967 
 C                    -1.71368  -0.79892  -4.18112 
 C                     1.90082   2.45138   1.90871 
 C                     3.06741   1.64463   2.02217 
 C                     4.274     2.30204   2.34774 
 C                     4.35296   3.68346   2.54542 
 C                     3.20334   4.46275   2.40789 
 C                     1.99389   3.84402   2.09036 
 C                     5.02098  -0.66398   1.40726 
 C                     2.55227  -1.27378   3.09932 
 H                     0.35625   0.62104   3.27981 
 H                     0.3993    3.13437  -0.2099 
 H                    -2.97544   0.57716   0.55655 
 H                    -2.64151  -3.74991   3.63862 
 H                    -4.10945  -2.75916   5.35216 
 H                    -4.31407  -0.26922   5.53049 
 H                    -3.03482   1.18337   3.96792 
 H                    -3.21301   1.55915  -4.30985 
 H                    -3.46277   3.99786  -4.49291 
 H                    -2.72234   5.47139  -2.60369 
 H                    -1.77802   4.44633  -0.55193 
 H                     5.19597   1.7236    2.43889 
 H                     5.31102   4.1464    2.79635 
 H                     3.24407   5.54594   2.54968 
 H                     1.08871   4.44783   1.98718 
 O                     0.15049  -1.7986    0.7446 
 O                    -1.033    -0.93938  -1.41212 
 O                     2.42341  -0.63428   0.26026 
 Si                   -0.93334  -2.80043   1.5323 
 Si                   -2.20304  -0.33396  -2.41596 
 Si                    3.20338  -0.23349   1.67182 
 C                     2.43516  -0.5449   -4.16123 
 C                     1.75966  -0.63206  -2.81513 
 C                     1.36345   0.4894   -2.08301 
 C                     1.90997  -3.27547  -2.96312 
 C                     1.55729  -2.01576  -2.25893 
 H                     2.98538  -3.32582  -3.20836 
 H                     1.34615  -3.38055  -3.90721 
 H                     1.66708  -4.1386   -2.32684 
 H                     3.41906  -1.03748  -4.12122 
 H                     2.56039   0.50075  -4.4698 
 H                     1.83157  -1.07669  -4.91351 
 H                    -4.66657  -0.63029  -2.59945 
 H                    -4.12316  -0.95607  -0.93394 
 H                    -3.87462  -2.18133  -2.20683 
 H                    -0.79851  -0.26502  -4.48457 
 H                    -2.49838  -0.59038  -4.92546 
 H                    -1.49862  -1.8802   -4.21046 
 H                    -2.77619  -4.30334   0.755 
 H                    -1.4517   -4.20606  -0.44538 
 H                    -2.60554  -2.86099  -0.29368 
 H                     0.74883  -4.61247   1.71132 
 H                    -0.55017  -4.86483   2.90646 
 H                     0.71767  -3.64454   3.20906 
 H                     2.86774  -2.32095   2.96199 
 H                     1.45591  -1.25662   3.13869 
 H                     2.95033  -0.91564   4.06306 
 H                     5.07593  -1.71416   1.07584 
 H                     5.62193  -0.57125   2.32654 
 H                     5.47971  -0.03672   0.62614 
 C                     1.6047    1.9011   -2.35977 
 C                     2.57888   2.58716  -1.60649 
 C                     0.8629    2.61101  -3.32069 
 C                     2.79733   3.95069  -1.8061 
 H                     3.13338   2.04423  -0.83929 
 C                     1.08354   3.97716  -3.51596 
 H                     0.08539   2.09649  -3.88753 
 C                     2.04806   4.6516   -2.75987 
 H                     3.54576   4.47004  -1.20232 
 H                     0.48528   4.51863  -4.2528 
 H                     2.21204   5.72196  -2.90852 
 W                     0.85346  -0.99762  -0.84943


92
[W]-F�-TS

C                    -1.45099   1.08155   1.70989 
 C                    -0.19087   1.6308    1.99798 
 C                     0.42056   2.52726   1.11275 
 C                    -0.26292   2.88644  -0.05932 
 C                    -1.51806   2.34902  -0.37397 
 C                    -2.10516   1.44448   0.52509 
 C                    -2.11754   0.16268   2.69104 
 C                    -1.88597  -1.23524   2.72829 
 C                    -2.56465  -1.99354   3.70485 
 C                    -3.44654  -1.41063   4.6174 
 C                    -3.6712   -0.03227   4.56804 
 C                    -3.00983   0.74125   3.61191 
 C                    -2.21632   2.83397  -1.60582 
 C                    -2.55558   2.00886  -2.70924 
 C                    -3.18907   2.61664  -3.81379 
 C                    -3.48012   3.98241  -3.85234 
 C                    -3.12917   4.78654  -2.76562 
 C                    -2.50285   4.21123  -1.65967 
 C                     1.72104   3.20737   1.41594 
 C                     2.98701   2.56757   1.37057 
 C                     4.12643   3.35531   1.63789 
 C                     4.04307   4.7185    1.93506 
 C                     2.79213   5.33742   1.96502 
 C                     1.64762   4.58224   1.70442 
 H                     0.30925   1.36247   2.93057 
 H                     0.19851   3.59641  -0.74225 
 H                    -3.09163   1.02941   0.30884 
 H                    -2.40281  -3.0757    3.75673 
 H                    -3.95575  -2.02811   5.36201 
 H                    -4.35886   0.44197   5.27328 
 H                    -3.18072   1.82038   3.57285 
 H                    -3.45386   2.00969  -4.68414 
 H                    -3.97057   4.41539  -4.72814 
 H                    -3.34109   5.85897  -2.77732 
 H                    -2.22474   4.83883  -0.80936 
 H                     5.11863   2.89854   1.60073 
 H                     4.9516    5.29313   2.13383 
 H                     2.70498   6.40419   2.1876 
 H                     0.66627   5.06345   1.71989 
 W                     0.80739  -0.62182  -1.05465 
 O                     0.04459  -1.06635   0.61482 
 O                    -0.78923  -0.19126  -2.01066 
 O                     2.33423   0.35099  -0.40832 
 Si                   -0.77581  -2.1971    1.53483 
 Si                   -2.16226   0.15834  -2.87166 
 Si                    3.28149   0.74608   0.90686 
 C                     1.79655   0.01852  -3.83723 
 C                     1.7541    1.14464  -3.36663 
 C                     1.3685   -2.18431  -1.6465 
 C                     2.86729  -0.39652   2.33885 
 H                     1.78951  -0.36643   2.5483 
 H                     3.13227  -1.43534   2.08386 
 H                     3.41594  -0.10664   3.24978 
 C                     5.07796   0.50884   0.39451 
 H                     5.77891   0.62973   1.23627 
 H                     5.19376  -0.51573   0.00422 
 H                     5.37096   1.21037  -0.40304 
 C                    -1.8371   -0.26488  -4.67733 
 H                    -2.72197  -0.13375  -5.32011 
 H                    -1.01622   0.35212  -5.07603 
 H                    -1.53011  -1.32191  -4.74026 
 C                    -3.58366  -0.88114  -2.20881 
 H                    -3.38663  -1.95329  -2.37153 
 H                    -3.72468  -0.71711  -1.12942 
 H                    -4.52559  -0.62183  -2.71979 
 C                    -1.80678  -3.26634   0.3863 
 H                    -1.14557  -3.75377  -0.34899 
 H                    -2.35802  -4.04522   0.93739 
 H                    -2.5322   -2.64882  -0.1639 
 C                     0.45998  -3.25078   2.47953 
 H                     1.05335  -2.64048   3.17668 
 H                    -0.04296  -4.04574   3.05385 
 H                     1.15233  -3.72825   1.76633 
 C                     1.79779  -3.54018  -2.03794 
 H                     2.89006  -3.6032   -2.19573 
 H                     1.54163  -4.26345  -1.2419 
 H                     1.30178  -3.88535  -2.96366 
 C                     1.72629   2.52246  -2.97154 
 C                     0.72701   3.37971  -3.47758 
 C                     2.70691   3.04693  -2.10606 
 C                     0.72075   4.73124  -3.13036 
 H                    -0.05038   2.9767   -4.12858 
 C                     2.6871    4.39562  -1.75419 
 H                     3.46684   2.38031  -1.7019 
 C                     1.69824   5.24271  -2.26847 
 H                    -0.06692   5.38034  -3.51857 
 H                     3.4336    4.77984  -1.0556 
 H                     1.6808    6.2978   -1.98454 
 C                     1.87468  -1.23029  -4.58808 
 H                     0.94039  -1.80196  -4.48835 
 H                     2.04395  -1.01857  -5.65689 
 H                     2.6953   -1.86416  -4.22194


82
[Mo]-Ar�

C                    -1.90167   1.79235   2.08527 
 C                    -0.61541   1.99691   2.60712 
 C                     0.35079   2.73104   1.90166 
 C                    -0.00141   3.28853   0.6631 
 C                    -1.27585   3.0932    0.11017 
 C                    -2.22006   2.356     0.84002 
 C                    -2.93734   1.03237   2.84894 
 C                    -2.76427  -0.30785   3.28935 
 C                    -3.81138  -0.89278   4.03221 
 C                    -4.99064  -0.20706   4.33361 
 C                    -5.15879   1.10039   3.87315 
 C                    -4.13973   1.70638   3.13716 
 C                    -1.61906   3.69954  -1.21182 
 C                    -2.05088   2.93786  -2.33134 
 C                    -2.37461   3.63717  -3.5128 
 C                    -2.27636   5.02748  -3.61046 
 C                    -1.82529   5.76145  -2.51142 
 C                    -1.49902   5.09734  -1.32801 
 C                     1.70651   2.95008   2.48818 
 C                     2.9136    2.60929   1.81786 
 C                     4.12779   2.90748   2.47191 
 C                     4.17355   3.50694   3.73335 
 C                     2.98048   3.81065   4.39145 
 C                     1.76297   3.53041   3.76962 
 C                     0.67732  -1.90452  -0.96679 
 H                    -0.35749   1.57193   3.57808 
 H                     0.73126   3.88357   0.11707 
 H                    -3.22085   2.21253   0.42976 
 H                    -3.71499  -1.92577   4.37877 
 H                    -5.77684  -0.69614   4.91457 
 H                    -6.07764   1.65142   4.09 
 H                    -4.2626    2.73564   2.79025 
 H                    -2.70192   3.08124  -4.39613 
 H                    -2.53956   5.53198  -4.54376 
 H                    -1.73184   6.84894  -2.57106 
 H                    -1.15954   5.67049  -0.46132 
 H                     5.07616   2.65127   1.99248 
 H                     5.13676   3.72298   4.20283 
 H                     2.99453   4.26995   5.3833 
 H                     0.82737   3.78427   4.27446 
 O                    -0.6006   -0.95053   1.46056 
 O                    -1.011     0.40966  -1.36853 
 O                     1.81202   0.57745   0.03681 
 Si                   -1.29112  -1.44565   2.89492 
 Si                   -2.1357    1.0396   -2.42757 
 Si                    3.0642    1.67486   0.16332 
 C                     0.99694  -3.12622  -1.64944 
 C                     1.343    -4.29244  -0.92659 
 C                     0.95834  -3.18991  -3.06303 
 C                     1.63841  -5.4784   -1.5987 
 H                     1.37266  -4.2509    0.16478 
 C                     1.25489  -4.38113  -3.7249 
 H                     0.69063  -2.29306  -3.62683 
 C                     1.59599  -5.52885  -2.99783 
 H                     1.90344  -6.37214  -1.02769 
 H                     1.22025  -4.41621  -4.81699 
 H                     1.82812  -6.4602   -3.52034 
 C                     3.0047    2.80145  -1.34338 
 H                     3.7036    3.64673  -1.23061 
 H                     3.30011   2.23055  -2.23945 
 H                     1.99644   3.20568  -1.51735 
 C                     4.67882   0.70752   0.14673 
 H                     5.56161   1.36129   0.05759 
 H                     4.79088   0.09472   1.05528 
 H                     4.67201   0.03217  -0.72465 
 C                    -1.68191   0.47442  -4.16422 
 H                    -0.71389   0.89815  -4.47627 
 H                    -1.5925   -0.62472  -4.16375 
 H                    -2.43952   0.75026  -4.91529 
 C                    -3.82729   0.37109  -1.95192 
 H                    -4.0506    0.55893  -0.89086 
 H                    -4.61957   0.83786  -2.56016 
 H                    -3.86119  -0.7183   -2.1194 
 C                    -1.9034   -3.21174   2.67581 
 H                    -1.07585  -3.82665   2.2846 
 H                    -2.24162  -3.66453   3.62176 
 H                    -2.73406  -3.25658   1.95345 
 C                     0.03059  -1.38772   4.23177 
 H                    -0.39873  -1.6322    5.21743 
 H                     0.82133  -2.12333   4.00899 
 H                     0.49933  -0.39407   4.29707 
 Mo                    0.20645  -0.41649  -0.17285


92
[Mo]-Ar�-TS

C                    -1.37774   0.53195   1.94148 
 C                    -0.11278   1.00727   2.32008 
 C                     0.56869   1.94518   1.53433 
 C                    -0.05474   2.42521   0.37157 
 C                    -1.30813   1.95107  -0.04211 
 C                    -1.96274   1.00424   0.76095 
 C                    -2.11876  -0.43632   2.81349 
 C                    -1.95826  -1.83939   2.70853 
 C                    -2.71355  -2.65476   3.57722 
 C                    -3.5971   -2.12149   4.51823 
 C                    -3.74513  -0.73494   4.61173 
 C                    -3.00967   0.09525   3.76333 
 C                    -1.8854   -3.59161   0.16611 
 C                     0.20639  -4.00896   2.38461 
 C                    -1.92848   2.49879  -1.28591 
 C                    -2.33571   1.69241  -2.3823 
 C                    -2.91412   2.34487  -3.49198 
 C                    -3.0836    3.73033  -3.54561 
 C                    -2.65773   4.51357  -2.47037 
 C                    -2.08587   3.8973   -1.35707 
 C                    -3.74349  -1.0459   -2.12892 
 C                    -1.65877  -0.58303  -4.35034 
 C                     1.89209   2.51374   1.94078 
 C                     3.09939   1.76498   1.97102 
 C                     4.26796   2.44129   2.38312 
 C                     4.26877   3.79083   2.74656 
 C                     3.07838   4.51756   2.69163 
 C                     1.90551   3.878     2.28732 
 C                     5.12829  -0.41001   1.14602 
 C                     2.69799  -1.21242   2.82245 
 H                     0.34105   0.64622   3.24435 
 H                     0.45905   3.17573  -0.23025 
 H                    -2.94763   0.6369    0.46675 
 H                    -2.61087  -3.74356   3.5195 
 H                    -4.16629  -2.78413   5.17571 
 H                    -4.43123  -0.29923   5.34294 
 H                    -3.12194   1.18064   3.83237 
 H                    -3.23466   1.7548   -4.35569 
 H                    -3.53741   4.19493  -4.42502 
 H                    -2.77487   5.6002   -2.49389 
 H                    -1.76519   4.50639  -0.50803 
 H                     5.21882   1.90405   2.41468 
 H                     5.19819   4.27244   3.06216 
 H                     3.05922   5.57608   2.96442 
 H                     0.96778   4.43879   2.2487 
 Mo                    0.92429  -1.01747  -0.94122 
 O                     0.18086  -1.63629   0.73962 
 O                    -0.9088   -0.75719  -1.58927 
 O                     2.49816  -0.3742    0.03689 
 Si                   -0.83199  -2.7311    1.46736 
 Si                   -2.11823  -0.19491  -2.55884 
 Si                    3.29777  -0.06538   1.45586 
 C                     2.38919  -1.38729  -4.25841 
 C                     1.85448  -0.71022  -3.0585 
 C                     1.53179   0.37959  -2.48945 
 C                     1.46042  -2.46984  -1.81562 
 H                     3.28073  -1.98902  -4.02789 
 H                     2.65821  -0.61983  -5.00113 
 H                     1.64286  -2.06366  -4.7024 
 H                    -4.57264  -0.60104  -2.70362 
 H                    -3.97828  -0.94443  -1.05766 
 H                    -3.69736  -2.12076  -2.36869 
 H                    -0.77163  -0.00672  -4.65809 
 H                    -2.47257  -0.37846  -5.06432 
 H                    -1.4073   -1.65463  -4.42323 
 H                    -2.61436  -4.28064   0.62282 
 H                    -1.23923  -4.16655  -0.51811 
 H                    -2.42743  -2.84391  -0.42951 
 H                     0.91423  -4.47761   1.68038 
 H                    -0.41797  -4.80625   2.81994 
 H                     0.78855  -3.54364   3.19456 
 H                     2.98889  -2.2518    2.59886 
 H                     1.60425  -1.18079   2.90248 
 H                     3.13992  -0.92672   3.79141 
 H                     5.22037  -1.42852   0.73324 
 H                     5.73197  -0.36729   2.06733 
 H                     5.55907   0.29336   0.41517 
 C                     1.72454  -3.75226  -2.40578 
 C                     2.99877  -4.35239  -2.29938 
 C                     0.69363  -4.43697  -3.08875 
 C                     3.23368  -5.60484  -2.86676 
 H                     3.79126  -3.82173  -1.76677 
 C                     0.93542  -5.69017  -3.65086 
 H                    -0.29052  -3.96877  -3.16292 
 C                     2.20446  -6.27341  -3.54208 
 H                     4.22105  -6.06512  -2.78178 
 H                     0.13419  -6.21624  -4.17547 
 H                     2.3918   -7.25543  -3.9837 
 C                     1.51586   1.85373  -2.59448 
 H                     1.96856   2.18512  -3.54321 
 H                     0.48504   2.23386  -2.54011 
 H                     2.0759    2.29618  -1.75641


92
[Mo]-C�

C                    -1.5852    1.18062   1.83575 
 C                    -0.27026   0.92285   2.2449 
 C                     0.82429   1.53441   1.60437 
 C                     0.57031   2.39999   0.53027 
 C                    -0.73304   2.63552   0.0727 
 C                    -1.80329   2.04886   0.75841 
 C                    -2.7606    0.57034   2.52979 
 C                    -3.0791   -0.80664   2.42592 
 C                    -4.21448  -1.27309   3.12049 
 C                    -5.01683  -0.42473   3.88742 
 C                    -4.70252   0.9344    3.96502 
 C                    -3.58445   1.42296   3.28634 
 C                    -0.98156   3.50576  -1.11159 
 C                    -1.65157   3.01864  -2.26621 
 C                    -1.87787   3.93287  -3.31557 
 C                    -1.45848   5.26526  -3.25046 
 C                    -0.77169   5.71776  -2.12212 
 C                    -0.53579   4.83813  -1.06354 
 C                     2.21685   1.30792   2.08983 
 C                     3.31634   1.02406   1.23024 
 C                     4.58971   0.88868   1.82324 
 C                     4.79702   1.00943   3.1994 
 C                     3.70688   1.25998   4.03431 
 C                     2.4361    1.40728   3.47829 
 H                    -0.09426   0.23068   3.07082 
 H                     1.40174   2.90041   0.03645 
 H                    -2.8249    2.26128   0.44091 
 H                    -4.49175  -2.32946   3.0551 
 H                    -5.88904  -0.82156   4.41354 
 H                    -5.32497   1.61405   4.55297 
 H                    -3.33216   2.48504   3.34567 
 H                    -2.38353   3.5983   -4.2247 
 H                    -1.65633   5.94238  -4.08569 
 H                    -0.42555   6.75292  -2.06116 
 H                    -0.01369   5.18947  -0.16949 
 H                     5.45526   0.66429   1.19475 
 H                     5.80197   0.89884   3.61477 
 H                     3.8438    1.35191   5.11489 
 H                     1.58951   1.63302   4.13103 
 O                    -1.36731  -1.28174   0.12074 
 O                    -0.85073   0.2171   -2.06654 
 O                     1.82876  -0.0953   -1.04055 
 Si                   -2.11369  -2.07105   1.3934 
 Si                   -2.10457   1.18427  -2.56373 
 Si                    3.2609    0.6679   -0.64299 
 C                     0.12322  -2.79384  -1.79376 
 C                     1.40535  -3.15322  -1.18017 
 C                     1.44823  -2.5176    0.03604 
 C                    -0.8802   -3.62031  -2.42117 
 C                    -2.05725  -3.04127  -2.95348 
 C                    -0.74046  -5.02751  -2.47632 
 C                    -3.05194  -3.83822  -3.51449 
 H                    -2.17059  -1.95774  -2.91372 
 C                    -1.74308  -5.82044  -3.0344 
 H                     0.1565   -5.49417  -2.06413 
 C                    -2.90184  -5.23098  -3.55555 
 H                    -3.95424  -3.37246  -3.91877 
 H                    -1.62224  -6.90644  -3.0621 
 H                    -3.68574  -5.8551   -3.99168 
 C                    -2.333     0.93691  -4.42214 
 H                    -1.46003   1.2959   -4.99036 
 H                    -2.45144  -0.14017  -4.62489 
 H                    -3.23164   1.44838  -4.80523 
 C                    -3.67961   0.60908  -1.69343 
 H                    -4.4543    1.39269  -1.66594 
 H                    -4.09292  -0.26162  -2.22999 
 H                    -3.45373   0.29064  -0.66589 
 C                     4.66665  -0.50993  -1.08271 
 H                     4.70835  -1.36975  -0.39761 
 H                     4.49019  -0.88989  -2.1025 
 H                     5.64989  -0.01239  -1.07664 
 C                     3.43198   2.20169  -1.7208 
 H                     2.53883   2.84267  -1.6985 
 H                     4.30039   2.802    -1.40224 
 H                     3.59696   1.89106  -2.76585 
 C                    -3.29618  -3.32541   0.64009 
 H                    -4.07473  -2.8203    0.04697 
 H                    -2.7306   -3.98611  -0.03693 
 H                    -3.78689  -3.95251   1.40179 
 C                    -0.84071  -2.94175   2.46964 
 H                    -1.32207  -3.35292   3.37227 
 H                    -0.36883  -3.7685    1.916 
 H                    -0.0506   -2.24248   2.78165 
 C                     2.52203  -3.88939  -1.88648 
 H                     2.59518  -4.92524  -1.51346 
 H                     2.34459  -3.93201  -2.97089 
 H                     3.4949   -3.40637  -1.70666 
 C                     2.49527  -2.62911   1.07867 
 H                     2.07868  -3.19408   1.93162 
 H                     3.40354  -3.16391   0.74676 
 H                     2.77424  -1.64271   1.48174 
 Mo                    0.18024  -1.05927  -0.97324


92
[Mo]-ent-C�

C                    -1.39668   0.51204   2.02052 
 C                    -0.12526   0.99119   2.36944 
 C                     0.54403   1.91464   1.55547 
 C                    -0.1085    2.38688   0.40494 
 C                    -1.36124   1.8946    0.01323 
 C                    -2.00035   0.95694   0.83821 
 C                    -2.11786  -0.44615   2.91682 
 C                    -1.9822   -1.84894   2.79075 
 C                    -2.71776  -2.66357   3.6776 
 C                    -3.55671  -2.12702   4.65662 
 C                    -3.6771   -0.73949   4.773 
 C                    -2.96115   0.08914   3.90681 
 C                    -2.00493  -3.59886   0.24703 
 C                     0.11116  -4.06405   2.42096 
 C                    -1.96939   2.39537  -1.25395 
 C                    -2.35857   1.5452   -2.3217 
 C                    -2.89533   2.15627  -3.47572 
 C                    -3.04027   3.54015  -3.5971 
 C                    -2.6374    4.3648   -2.54398 
 C                    -2.10867   3.79043  -1.38895 
 C                    -3.87461  -1.1104   -2.01597 
 C                    -1.7125   -0.81202  -4.19075 
 C                     1.89792   2.45217   1.8897 
 C                     3.07048   1.65061   1.98378 
 C                     4.27842   2.31908   2.28265 
 C                     4.3535    3.70185   2.47347 
 C                     3.19682   4.47396   2.35926 
 C                     1.98587   3.84582   2.06763 
 C                     5.04974  -0.66489   1.48656 
 C                     2.533    -1.23973   3.09975 
 H                     0.34277   0.64445   3.2914 
 H                     0.39428   3.11865  -0.22565 
 H                    -2.98418   0.57348   0.5617 
 H                    -2.63451  -3.75295   3.60596 
 H                    -4.1119   -2.78848   5.32703 
 H                    -4.32717  -0.30224   5.53551 
 H                    -3.05251   1.17531   3.99168 
 H                    -3.20193   1.53368  -4.32115 
 H                    -3.46017   3.97072  -4.51013 
 H                    -2.73659   5.45087  -2.61924 
 H                    -1.79751   4.43243  -0.56107 
 H                     5.20576   1.74799   2.35965 
 H                     5.3141    4.17075   2.7031 
 H                     3.23322   5.55772   2.49807 
 H                     1.07483   4.44332   1.97993 
 O                     0.17835  -1.72198   0.78605 
 O                    -1.03742  -0.97253  -1.41694 
 O                     2.51273  -0.68227   0.22569 
 Si                   -0.90694  -2.75821   1.51935 
 Si                   -2.19369  -0.35653  -2.4164 
 Si                    3.21667  -0.23739   1.65798 
 C                     2.38111  -0.53839  -4.17708 
 C                     1.74464  -0.64282  -2.81247 
 C                     1.38011   0.48226  -2.06046 
 C                     1.81856  -3.28263  -2.98367 
 C                     1.53507  -2.01604  -2.27108 
 H                     2.88076  -3.35596  -3.27641 
 H                     1.21127  -3.36171  -3.90332 
 H                     1.58001  -4.14259  -2.34173 
 H                     3.35423  -1.05347  -4.17742 
 H                     2.52002   0.51076  -4.4667 
 H                     1.74117  -1.03988  -4.92034 
 H                    -4.66103  -0.63485  -2.62499 
 H                    -4.13447  -0.96639  -0.9551 
 H                    -3.88381  -2.1922   -2.22666 
 H                    -0.80514  -0.27081  -4.50532 
 H                    -2.50586  -0.60708  -4.92712 
 H                    -1.49157  -1.89209  -4.22627 
 H                    -2.70032  -4.30302   0.73276 
 H                    -1.38677  -4.15893  -0.47428 
 H                    -2.5822   -2.85202  -0.31229 
 H                     0.79684  -4.55389   1.70968 
 H                    -0.53107  -4.84253   2.864 
 H                     0.71495  -3.61505   3.22373 
 H                     2.86377  -2.28711   3.00669 
 H                     1.43645  -1.2336    3.10974 
 H                     2.90318  -0.84384   4.06004 
 H                     5.1207   -1.72696   1.19864 
 H                     5.61229  -0.53487   2.42555 
 H                     5.54069  -0.0683    0.70077 
 C                     1.62912   1.89217  -2.31447 
 C                     2.63733   2.54951  -1.57978 
 C                     0.86353   2.62626  -3.23902 
 C                     2.86457   3.91355  -1.762 
 H                     3.21086   1.98603  -0.84272 
 C                     1.09542   3.99252  -3.41507 
 H                     0.06163   2.13234  -3.78961 
 C                     2.09218   4.64012  -2.67732 
 H                     3.63753   4.4131   -1.17303 
 H                     0.48052   4.55492  -4.1216 
 H                     2.26377   5.71124  -2.81063 
 Mo                    0.87384  -1.00139  -0.85085


92
[Mo]-F�-TS

C                    -1.40498   0.5249    1.95422 
 C                    -0.13137   1.00797   2.29156 
 C                     0.52516   1.93938   1.47707 
 C                    -0.13674   2.4129    0.33196 
 C                    -1.40417   1.93941  -0.03234 
 C                    -2.0303    0.99031   0.79074 
 C                    -2.10689  -0.44385   2.85791 
 C                    -1.93986  -1.84678   2.75554 
 C                    -2.64662  -2.66318   3.66319 
 C                    -3.49121  -2.13072   4.63979 
 C                    -3.64802  -0.74495   4.72967 
 C                    -2.95912   0.08588   3.84358 
 C                    -1.98411  -3.57761   0.20144 
 C                     0.20075  -4.02927   2.31719 
 C                    -2.06489   2.50705  -1.24712 
 C                    -2.42843   1.73519  -2.38038 
 C                    -3.03004   2.40712  -3.46546 
 C                    -3.26241   3.78461  -3.45821 
 C                    -2.88167   4.53625  -2.34374 
 C                    -2.28919   3.89694  -1.25469 
 C                    -3.66652  -1.08456  -2.20615 
 C                    -1.63621  -0.44062  -4.42671 
 C                     1.86041   2.51399   1.82809 
 C                     3.06214   1.75762   1.89372 
 C                     4.24528   2.45655   2.21832 
 C                     4.26769   3.83285   2.46189 
 C                     3.08152   4.5633    2.37708 
 C                     1.89492   3.90162   2.06048 
 C                     5.09714  -0.47431   1.26664 
 C                     2.61318  -1.18757   2.89145 
 H                     0.34734   0.65897   3.20764 
 H                     0.3555    3.15392  -0.29664 
 H                    -3.02296   0.61795   0.52856 
 H                    -2.53605  -3.75143   3.60937 
 H                    -4.02315  -2.79338   5.3277 
 H                    -4.30424  -0.31021   5.48837 
 H                    -3.077     1.17072   3.9114 
 H                    -3.31601   1.84195  -4.35756 
 H                    -3.73045   4.26792  -4.31995 
 H                    -3.04671   5.6167   -2.32033 
 H                    -1.99179   4.48159  -0.38047 
 H                     5.19301   1.91652   2.27233 
 H                     5.20965   4.32963   2.70942 
 H                     3.07691   5.64167   2.55682 
 H                     0.96212   4.46724   1.99269 
 Mo                    0.91826  -1.03105  -0.94568 
 O                     0.11025  -1.6344    0.70248 
 O                    -0.84356  -0.62665  -1.67828 
 O                     2.52228  -0.49811   0.06085 
 Si                   -0.87142  -2.73537   1.46434 
 Si                   -2.10051  -0.12396  -2.62249 
 Si                    3.25869  -0.10436   1.49367 
 C                     2.46716  -1.38765  -4.24324 
 C                     1.95377  -0.68542  -3.04976 
 C                     1.71584   0.40442  -2.4585 
 C                     1.69739  -3.79481  -2.41479 
 C                     1.39985  -2.48701  -1.82702 
 H                     2.77797  -3.9571   -2.57039 
 H                     1.16502  -3.96288  -3.36704 
 H                     1.34575  -4.55815  -1.69786 
 H                     3.30801  -2.05344  -3.99984 
 H                     2.81602  -0.63353  -4.96599 
 H                     1.68232  -1.99119  -4.72375 
 H                    -4.51407  -0.70118  -2.79832 
 H                    -3.92462  -0.98341  -1.14033 
 H                    -3.54518  -2.1561   -2.43304 
 H                    -0.76017   0.15877  -4.72244 
 H                    -2.45656  -0.22599  -5.13011 
 H                    -1.36796  -1.50489  -4.537 
 H                    -2.67374  -4.29066   0.68203 
 H                    -1.37494  -4.12527  -0.53712 
 H                    -2.57795  -2.82796  -0.33968 
 H                     0.88323  -4.48101   1.5777 
 H                    -0.40568  -4.83733   2.75774 
 H                     0.81169  -3.58009   3.11459 
 H                     2.95909  -2.22419   2.7471 
 H                     1.51653  -1.19699   2.90303 
 H                     2.98111  -0.83074   3.86757 
 H                     5.19205  -1.5186    0.92546 
 H                     5.67423  -0.37372   2.20043 
 H                     5.5565    0.1737    0.50276 
 C                     1.78892   1.84915  -2.3697 
 C                     2.77717   2.44821  -1.56514 
 C                     0.87565   2.66354  -3.06405 
 C                     2.84379   3.83672  -1.45395 
 H                     3.46488   1.81333  -1.00823 
 C                     0.94718   4.05283  -2.94455 
 H                     0.09437   2.20787  -3.67232 
 C                     1.92689   4.64364  -2.1386 
 H                     3.5998    4.2863   -0.80633 
 H                     0.21848   4.6728   -3.47133 
 H                     1.97111   5.73089  -2.03759
